# Supplementary material for: Systematic review on effects of bioenergy from edible versus inedible feedstocks on food security
Source: NPJ Sci Food. 2021 May 4;5:9. doi: 10.1038/s41538-021-00091-6 (PMC8096942; doi:10.1038/s41538-021-00091-6)
Supplement: Supplementary file 1 — Supplementary Table 1 [file 41538_2021_91_MOESM1_ESM.xlsx]

## Sheet: Table_1
First Author, Year	Study Title	Country	SDI level	Specific Crop / Feedstock Material	Biodiesel (soy, canola, oilseed, palm, jatropha, castor) (IPCC defined 1st gen)	Ethanol (corn, sugar cane, sugar beets, cassava) (IPCC defined 1st gen)	Biomass (lignocellulosic: perennial switchgrass, fast growing trees, by products and waste; and algae) (IPCC defined Next gen)	Bioenergy Feedstock (Edible, Inedible, Both Edible and Inedible, Not Specified)	Food Security Sub-Parameter(s) Measured	Overall Food Security Parameter	Type of Food Crop / Production System	Outcome Summary (Effects of Bioenergy Expansion on Food Security)	Overall Effect	Spatial scale (household, community, regional, national, multinational, global, multiple)	Temporal scale	Data Set	Reference
Burgess et al, 2012	A framework for reviewing the trade-offs between, renewable energy, food, feed and wood production at a local level	England	High	Wheat, oilseed, miscanthus	Y		Y	Both Edible and Inedible	land use change	Food production	Winter wheat, winter barley, winter oilseed rape, and field beans	Energy demand in the Marston Vale exceeds food demand- conversion of crop land to biofuels could not meet the energy needs of the population in an area where food prices are already high	Negative effect	Community	Long term	Observed	Burgess, P. J. et al. A framework for reviewing the trade-offs between, renewable energy, food, feed and wood production at a local level. Renewable & Sustainable Energy Reviews 16, 129-142, doi:10.1016/j.rser.2011.07.142 (2012).
Cassidy et al, 2013	Redefining agricultural yields: from tonnes to people nourished per hectare	Global	Global - all SDI	Maize, sugarcane, rapeseed (based on current production in U.S., Brazil, Germany, France)	Y	Y		Both Edible and Inedible	Potential food availability	Food availability	Not specified	Global calorie availability increases by 70% when livestock and biofuels production is reduced	Negative effect	Global	Long term	Both	Cassidy, E. S., West, P. C., Gerber, J. S. & Foley, J. A. Redefining agricultural yields: from tonnes to people nourished per hectare. Environmental Research Letters 8, doi:10.1088/1748-9326/8/3/034015 (2013).
Lupp et al, 2014	Perceptions of energy crop production by lay people and farmers using the ecosystem services approach	Germany	High	Biogas and biomass heating			Y	Inedible	farmer and non-farmer perceptions	Food production	Energy crops and wood	Non-farmers are concerned that growing energy crops could lead to competition for land use and eventually food insecurity if policy does not restrict transition to energy crop farming or focus more on waste as feedstock. Farmers are not as concerned as non-farmers about the risks.	Negative effect	Community	Short term	Observed	Lupp, G., Bastian, O., Steinhaeusser, R. & Syrbe, R.-U. Perceptions of energy crop production by lay people and farmers using the ecosystem services approach. Moravian Geographical Reports 22, 15-25 (2014).
Schulze et al, 2016	Assessing Regional-Scale Impacts of Short Rotation Coppices on Ecosystem Services by Modeling Land-Use Decisions	Germany	High	Short rotation coppices (willow, poplar)			Y	Inedible	Crop yields	Food production	Wheat, barley, rapeseed	Only a substantial increase in short rotation coppice production areas would considerably reduce food production	None - found no effect	Community	Long term	Predicted	Schulze, J., Frank, K., Priess, J. A. & Meyer, M. A. Assessing Regional-Scale Impacts of Short Rotation Coppices on Ecosystem Services by Modeling Land-Use Decisions. Plos One 11, doi:10.1371/journal.pone.0153862 (2016).
Tang et al, 2010	Marginal Land-based Biomass Energy Production in China	China	High-middle	Biomass energy from mulberry			Y	Inedible	land use change	Food production	Marginal lands	Growing mulberry and other woody biomass for energy plants on marginal land is likely the most feasible option for China as it does not compete with the limited and needed space for cropland	None - found no effect	Community	Short term	Observed	Tang, Y., Geng, S. & Xie, J.-S. Marginal Land-based Biomass Energy Production in China [electronic resource]. Journal of Integrative Plant Biology 52, 112-121, doi:http://dx.doi.org/10.1111/j.1744-7909.2010.00903.x (2010).
Chakravorty et al, 2017	Long-Run Impact of Biofuels on Food Prices	Global	Global - all SDI	First and second generation biofuel scenarios	Y	Y		Both Edible and Inedible	Food prices	Food price	Not specified	By 2022, food prices will increase by 15% with no energy mandates, and by 32% with energy mandates	Negative effect	Global	Long term	Predicted	Chakravorty, U., Hubert, M.-H., Moreaux, M. & Nostbakken, L. Long-Run Impact of Biofuels on Food Prices. Scandinavian Journal of Economics 119, 733-767, doi:10.1111/sjoe.12177 (2017).
Yengoh et al, 2016	Land access constraints for communities affected by large-scale land acquisition in Southern Sierra Leone	Sierra Leone	Low	Oil palm for biodiesel	Y			Edible	Cropland and lands for biodiversity and wild foods	Multiple food security parameters	Not specified	It was found the biofuel company SOCFIN was not adhering to 500 m buffer zone needed for communities harvest cultivated and wild foods. Communities needed available land set aside to meet food needs.	Negative effect	Community	Long term	Observed	Yengoh, G. T. & Armah, F. A. Land access constraints for communities affected by large-scale land acquisition in Southern Sierra Leone. Geojournal 81, 103-122, doi:10.1007/s10708-014-9606-2 (2016).
Acheampong et al, 2014	The Effects of Biofuel Feedstock Production on Farmers' Livelihoods in Ghana: The Case of Jatropha curcas	Ghana	Low-middle	Jatropha curcas	Y			Inedible	Crop yield, food insecurity	Multiple food security parameters	Not specified	Large-scale commercial Jatropha cultivation in Ghana had negative impacts on local communities including: land loss, lack of compensation, reduced fallow periods, low crop yield, and food insecurity.	Negative effect	Community	Long term	Observed	Acheampong, E. & Campion, B. B. The Effects of Biofuel Feedstock Production on Farmers' Livelihoods in Ghana: The Case of Jatropha curcas. Sustainability 6, 4587-4607, doi:10.3390/su6074587 (2014).
Alves Finco et al, 2010	Bioenergy and sustainable development: The dilemma of food security and climate change in the Brazilian savannah	Brazil	Middle	Jatropha curcas and Ricinus communis	Y			Inedible	Food production, food insecurity	Multiple food security parameters	Rice, maize, cassava, bean	Jatropha and castor production in the study area has led to land use change from food crops thus decreasing local food production with a negative impact on food security.	Negative effect	Community	Long term	Predicted	Alves Finco, M. V. & Doppler, W. Bioenergy and sustainable development: The dilemma of food security and climate change in the Brazilian savannah. Energy for Sustainable Development 14, 194-199, doi:10.1016/j.esd.2010.04.006 (2010).
Fuss et al, 2015	Global food security & adaptation under crop yield volatility	Global	Global - all SDI	Bioenergy market (primary: 30 + crops, sawlogs, pulplogs, other industrial logs, fuel wood, biomass from plantations; processed products: forest products (sawnwood and woodpulp); first generation biofuels (ethanol and biodiesel); second generation biofuels (ethanol and methanol); other bioenergy (power, heat and gas)	Y	Y	Y	Both Edible and Inedible	Crop yield volatility and food security	Multiple food security parameters	Agricultural market (not specified)	Meeting minimum food supply constraints under biofuel expansion requires overproduction resulting in increased prices, more land use, increased GHG emission, and pressure on biodiversity.	Negative effect	Global	Long term	Predicted	Fuss, S. et al. Global food security &amp; adaptation under crop yield volatility. Technological Forecasting and Social Change 98, 223-233, doi:https://doi.org/10.1016/j.techfore.2015.03.019 (2015).
Amigun et al, 2011	Community perspectives on the introduction of biodiesel production in the Eastern Cape Province of South Africa	South Africa	Middle	Biodiesel: canola (winter crop rotated with wheat and maize in summer), soybeans	Y			Edible	Food production, food security	Multiple food security parameters	Various: tomatoes, onions, cabbages, pumpkin, maize	Small-holder perceptions were largely negative regarding a proposed biodiesel facility, and additionally the majority of those surveyed were not willing to grow the biodiesel crops, especially on their land. "The concerns of local people varied, but the major issues were land availability as this is regarded as their identity; infrastructure development; associated pollution (air and water) posin…	Negative effect	Community	Short term	Observed	Amigun, B., Musango, J. K. & Brent, A. C. Community perspectives on the introduction of biodiesel production in the Eastern Cape Province of South Africa. Energy 36, 2502-2508, doi:10.1016/j.energy.2011.01.042 (2011).
Zanon et al, 2017	Potential of floating production for delta and coastal cities	Netherlands, Phillipines: Global application - isolated system in Rotterdam and Metro Manilla	Multiple	liquid biofuels				Inedible	Food insecurity, land competition	Multiple food security parameters	algae	Delta cities can increase food and energy production by using available nutrients and waste streams to produce and process algae in floating systems.	Positive effect	Community	Long term	Predicted	Zanon, B. D. B., Roeffen, B., Czapiewska, K. M., de Graaf-Van Dinther, R. E. & Mooij, P. R. Potential of floating production for delta and coastal cities. Journal of Cleaner Production 151, 10-20, doi:10.1016/j.jclepro.2017.03.048 (2017).
Hoogwijk et al, 2003	Exploration of the ranges of the global potential of biomass for energy	Global	Global - all SDI	energy crops on surplus cropland, energy crops on degraded land, agricultural residues, forest residues, animal manure and organic waste	Y	Y	Y	Both Edible and Inedible	Diets	Food availability	affluence diets' high in meat and dairy compared to plant based diets	The range of biomass potential production from a combination of the six bioenergy sources is between 33 to 1135 EJ/yr. However, in order to achieve high levels of biomass production, diets must transition to more plant based and less meat and dairy consumption	None - found no effect	Global	Long term	Predicted	Hoogwijk, M. et al. Exploration of the ranges of the global potential of biomass for energy. Biomass & Bioenergy 25, 119-133, doi:10.1016/s0961-9534(02)00191-5 (2003).
Kuhn et al, 2013	Energy Policy, Food, and Climate Change - A Numerical Simulation Approach	Global	Global - all SDI	Biofuel: second generation of biofuels (lingo-cellulosic biomass), crops not grown on arable land (algae grown at algae farms)			Y	Inedible	land use change	Food production	Modeling: Romer-type endogenous growth model	Transport fuel produced from the renewable resource has been modeled as causing less environmental damage than fuel produced from non-renewable fossil resources. If food is very scarce and the marginal rate of return of land in food production is respectively high then the substitution of biofuel for fossil fuels must be slowed down because of the reallocation of land for food.	Negative effect	Global	Short term	Predicted	Kuhn, T., Pickhardt, M., Voosholz, F., Tsounis, N. & Vlahvei, A. Energy Policy, Food, and Climate Change - A Numerical Simulation Approach. 5, 468-477, doi:10.1016/s2212-5671(13)00055-5 (2013).
Bahel et al, 2013	The economics of oil, biofuel and food commodities	Global	Global - all SDI	Biofuels				Not specified	Food production, food prices	Multiple food security parameters	Not specified	In this hypothetical scenario, food price increase was linked to land use change from cropland to biofuels.	Negative effect	Global	Long term	Predicted	Bahel, E., Marrouch, W. & Gaudet, G. The economics of oil, biofuel and food commodities. Resource and Energy Economics 35, 599-617, doi:10.1016/j.reseneeco.2013.02.005 (2013).
Poudel et al, 2012	Providing Numbers for a Food versus Fuel Debate: An Analysis of a Future Biofuel Production Scenario	Global	Global - all SDI	Ethanol, jatropha, ag residues, miscanthus, switchgrass	Y	Y	Y	Both Edible and Inedible	Food security, food production, land competition	Multiple food security parameters	Grains	Outlines potential food security and food availability scenarios for 2050 based on use of grains for food and feed as well as liquid biofuel production depending on crop yield increases, varying diets and land use demand. Unless there is a change in dietary demand (food security) and conversion technologies, bioenergy will not be feasible without land-use change, all scenarios of bioenergy produc…	Negative effect	Global	Long term	Predicted	Poudel, B. N., Paudel, K. P., Timilsina, G. & Zilberman, D. Providing Numbers for a Food versus Fuel Debate: An Analysis of a Future Biofuel Production Scenario. Applied Economic Perspectives and Policy 34, 637-668, doi:10.1093/aepp/pps039 (2012).
Beringer et al, 2011	Bioenergy production potential of global biomass plantations under environmental and agricultural constraints	Global	Global - all SDI	Lignocellulosic biomass			Y	Inedible	land and water requirements	Food production	Not specified	Study results modeled biomass plantations have potential to become a significant source of renewable energy even under sustainability guidelines, but does not consider water use, and assume large increase in crop yield to free up land for bioenergy production.	Negative effect	Global	Long term	Predicted	Beringer, T., Lucht, W. & Schaphoff, S. Bioenergy production potential of global biomass plantations under environmental and agricultural constraints. Global Change Biology Bioenergy 3, 299-312, doi:10.1111/j.1757-1707.2010.01088.x (2011).
Boysen et al, 2016	Impacts devalue the potential of large-scale terrestrial CO2 removal through biomass plantations	Global	Global - all SDI	Biomass: renewable trees, eucalyptus, grasses			Y	Inedible	land use change	Food production	Various: land competition w/ BP for food	In the study, modeled effects of terrestrial carbon dioxide removal led to significant trade-offs with food production from large scale applications of biomass plantations.	Negative effect	Global	Long term	Predicted	Boysen, L. R., Lucht, W., Gerten, D. & Heck, V. Impacts devalue the potential of large-scale terrestrial CO2 removal through biomass plantations. Environmental Research Letters 11, doi:10.1088/1748-9326/11/9/095010 (2016).
Smeets et al, 2007	A bottom-up assessment and review of global bio-energy potentials to 2050	Global	Global - all SDI	dedicated bioenergy crops (sugar cane, wheat, maize), woody bioenergy crop (e.g., eucalyptus, willow, poplar) and grasses (e.g., miscanthus)	Y	Y	Y	Both Edible and Inedible	land use change	Food production	food crops	Introduction of large-scale energy crop production may help transition to more efficient food production systems. Bioenergy production can also be a driver to reduce poverty in developing regions. "The global potential of bioenergy production from agricultural and forestry residues and wastes was calculated to be 76-96 EJ yr(-1) in the year 2050."	Positive effect	Global	Long term	Predicted	Smeets, E. M. W., Faaij, A. P. C., Lewandowski, I. M. & Turkenburg, W. C. A bottom-up assessment and review of global bio-energy potentials to 2050. Progress in Energy and Combustion Science 33, 56-106, doi:10.1016/j.pecs.2006.08.001 (2007).
Calvin et al, 2014	Trade-offs of different land and bioenergy policies on the path to achieving climate target	Global	Global - all SDI	Dedicated bioenergy crops (switchgrass, miscanthus, willow, jatropha, and eucalyptus), crop residues, municipal solid waste, and traditional bioenergy	Y		Y	Inedible	land use change	Multiple food security parameters		Under scenarios with no land protections policy, bioenergy expansion results in substantial deforestation, though the effect on food prices is minimal as deforestation frees up land for both food and bioenergy. Under land protection policy scenarios, deforestation is reduced, but food prices increase due to increased competition between food and bioenergy production	Negative effect	Global	Long term	Predicted	Calvin, K. et al. Trade-offs of different land and bioenergy policies on the path to achieving climate targets [electronic resource]. Climatic Change 123, 691-704, doi:http://dx.doi.org/10.1007/s10584-013-0897-y (2014).
Wise et al, 2014	Agriculture, land use, energy and carbon emission impacts of global biofuel mandates to mid-century	Global	Global - all SDI	A combination of switchgrass, miscanthus, willow, eucalyptus, jatropha, sugar, corn, oil crops, cellulosic feedstocks. Bioenergy crops were modeled to be grown in regions where they would grow best.	Y	Y	Y	Both Edible and Inedible	Land use, food prices	Multiple food security parameters	Not specified	Modeling of biofuel expansion scenarios showed that by 2050: producer prices of sugar rise 12% above 2005 levels, and corn rises by 7%. Increased competition for land causes prices of other food crops by 1-2%. Land used for bioenergy production increases by 10%.	Negative effect	Global	Long term	Predicted	Wise, M., Dooley, J., Luckow, P., Calvin, K. & Kyle, P. Agriculture, land use, energy and carbon emission impacts of global biofuel mandates to mid-century. Applied Energy 114, 763-773, doi:https://doi.org/10.1016/j.apenergy.2013.08.042 (2014).
Thornhill et al, 2016	Household food security and biofuel feedstock production in rural Mozambique and Tanzania	Mozambique, Tanzania	Low	Jatropha and sugar cane	Y	Y		Both Edible and Inedible	Household nutrient deficit monitoring (food consumption)	Multiple food security parameters	Cotton, tobacco	The biofuel operations were found to increase food production in the villages as farmers benefitted from increased demand. No negative effects were observed.	Positive effect	Household	Short term	Observed	Thornhill, S., Vargyas, E., Fitzgerald, T. & Chisholm, N. Household food security and biofuel feedstock production in rural Mozambique and Tanzania. Food Security 8, 953-971, doi:10.1007/s12571-016-0603-9 (2016).
Wittman et al, 2015	Financing the agrarian transition? The clean development mechanism and agricultural change in Latin America	Latin American countires	Multiple	biomass, co-generation, biogas	Y	Y	Y	Both Edible and Inedible	land use change	Multiple food security parameters	Eucalyptus, sugarcane bagasse, pig and cattle manure	Concerns were raised about drivers for CDM projects leading to competition for land that jeopardized food security for small-holder farmers while less government support was given to those farmers.	Negative effect	Multinational	Long term	Observed	Wittman, H., Powell, L. J. & Corbera, E. Financing the agrarian transition? The Clean Development Mechanism and agricultural change in Latin America. Environment and Planning A 47, 2031-2046, doi:10.1068/a130218p (2015).
Yang et al, 2009	Biofuels and the Greater Mekong Subregion: Assessing the impact on prices, production and trade	Cambodia, Laos, Myanmar, Thailand, Vietnam	Multiple	Molasses, cassava, and jatropha expansion	Y	Y		Both Edible and Inedible	Agricultural markets	Food price	Not specified	Biofuel expansion in the GMS will have minimal impact on world food prices. Cassava prices will rise by 1.1% and sugar will rise by 0.9% by 2020. However, biofuel expansion in the GMS will have significant impacts on agricultural production and land use due to intensified cropping, It is suspected that expansion in mono-crop farming of biofuel crops could have negative environmental impacts. In t…	Negative effect	Multinational	Long term	Predicted	Yang, J., Huang, J., Qiu, H., Rozelle, S. & Sombilla, M. A. Biofuels and the Greater Mekong Subregion: Assessing the impact on prices, production and trade. Applied Energy 86, Supplement 1, S37-S46, doi:https://doi.org/10.1016/j.apenergy.2009.04.031 (2009).
Grundy et al, 2016	Scenarios for Australian agricultural production and land use to 2050	Australia	High	Carbon plantings (Eucalyptus monocultures), Environmental plantings (mixed local native species), Wheat biofuels (grain and crop residue for biofuels), Wheat food/biofuels (grain for food, crop residue for biofuels), Wheat food/bioenergy (grain for food, crop residue for renewable electricity), Woody perennials bioenergy (short-rotation eucalypts for renewable electricity, Woody perennials biofue…	Y	Y	Y	Both Edible and Inedible	land use change	Food production	Winter cereals, Summer cereals, Rice, Winter legumes, Summer legumes, Winter oilseeds, Summer oilseeds, Sugarcane, Pastures and crops for hay, Cotton, Other non-cereal crops, Vegetables, Citrus, Apples, Pears and other pome fruit, Stone fruit excluding tropical, Tropical stone fruit, Nuts, Plantation fruit, Grapes, Dairy, Beef, Sheep	New land uses from bioenergy caused a reduction in land used for food and fiber production. However, agricultural production increased under most scenarios, suggesting that food and bioenergy production can coexist in Australia.	None - found no effect	National	Long term	Predicted	Grundy, M. J. et al. Scenarios for Australian agricultural production and land use to 2050. Agricultural Systems 142, 70-83, doi:10.1016/j.agsy.2015.11.008 (2016).
McDowall et al, 2012	Implications of sustainability constraints on UK bioenergy development: Assessing optimistic and precautionary approaches with UK MARKAL	United Kingdom	High	Ethanol, biodiesel, solid biomass and bio-methane	Y	Y	Y	Both Edible and Inedible	land use change	Food production	Domestic energy and food crops, wood resources and waste resources	Using the UK MARKEL model, it was determined that using less land for bioenergy will increase decarbonization costs but using more land for bioenergy will reduce land availability for food production or environmental conservation. Large-scale land conversion to bioenergy only reduces decarbonization costs by 11% but the model points to CCS with biomass as the best case option.	Negative effect	National	Long term	Predicted	McDowall, W., Anandarajah, G., Dodds, P. E. & Tomei, J. Implications of sustainability constraints on UK bioenergy development: Assessing optimistic and precautionary approaches with UK MARKAL. Energy Policy 47, 424-436, doi:10.1016/j.enpol.2012.05.015 (2012).
Cornelissen et al, 2012	The role of bioenergy in a fully sustainable global energy system	Global	Global - all SDI	Agricultural residues and wastes			Y	Inedible	land use change	Food production	Not specified	Sustainable production of bioenergy to meet energy needs by 2050 is feasible without impacting food security under certain conditions and if all bioenergy sources are used including residues, wastes, forestry, crops, and algae. However, this is dependent on food demand in the future. Reductions in meat consumption are needed. An estimated 2,500,000 square km of land is needed for energy production	None - found no effect	Global	Long term	Predicted	Cornelissen, S., Deng, Y. Y. & Koper, M. l. The role of bioenergy in a fully sustainable global energy system [electronic resource]. Biomass and bioenergy 41, 21-33, doi:http://dx.doi.org/10.1016/j.biombioe.2011.12.049 (2012).
Styles et al, 2015	Consequential life cycle assessment of biogas, biofuel and biomass energy options within an arable crop rotation	United Kingdom	High	maize, grass, pig slurry, oilseed rapeseed, miscanthus	Y	Y	Y	Both Edible and Inedible	land use change	Food production	food crops -- wheat	expanding various biofuel crops did not attribute to displacement of food-wheat production	None - found no effect	National	Long term	Observed	Styles, D. et al. Consequential life cycle assessment of biogas, biofuel and biomass energy options within an arable crop rotation. Global Change Biology Bioenergy 7, 1305-1320, doi:10.1111/gcbb.12246 (2015).
Welfle et al, 2014	Securing a bioenergy future without imports	United Kingdom	High	Indigenous biomass resources and energy crops	Y	Y	Y	Both Edible and Inedible	Potential food availability	Food availability	Not specified	By 2050, indigenous biomass resources and energy crops can provide up to 44% of UK energy needs without impacting food security. This can be done by utilizing a combination of agricultural and forestry residues, waste, and bioenergy crops.	None - found no effect	National	Long term	Predicted	Welfle, A., Gilbert, P. & Thornley, P. Securing a bioenergy future without imports. Energy Policy 68, 1-14, doi:10.1016/j.enpol.2013.11.079 (2014).
Konadu et al, 2015	Land use implications of future energy system trajectories: The case of the UK 2050 Carbon Plan	United Kingdrom	High	First generation wheat and sugar beets, and second generation miscanthus and short rotation coppice		Y	Y	Both Edible and Inedible	land use change	Food production	Not specified	Scenarios of different combinations of biofuel crop yields resulted in the use of between 7% and 61% of UK agricultural land. Therefore, expanding biofuel production will inevitably displace food production.	Negative effect	National	Long term	Predicted	Konadu, D. D. et al. Land use implications of future energy system trajectories: The case of the UK 2050 Carbon Plan. Energy Policy 86, 328-337, doi:http://dx.doi.org/10.1016/j.enpol.2015.07.008 (2015).
Hasegawa et al, 2015	Consequence of Climate Mitigation on the Risk of Hunger	Global	Global - all SDI	feedstocks for ligno-cellulosic bioenergy (crop residues, purpose-grown grasses, miscanthus, switchgrass)			Y	Inedible	Hunger; income level; land competition	Multiple food security parameters	Food crops in competition with lignocellulosic crops	Under a stringent climate mitigation scenario, mitigation costs had the greatest impact on increasing the risk of hunger compared to changes in crop yields	Negative effect	Global	Long term	Predicted	Hasegawa, T. et al. Consequence of Climate Mitigation on the Risk of Hunger. Environmental Science & Technology 49, 7245-7253, doi:10.1021/es5051748 (2015).
Hassler et al, 2016	The Fossil Episode	Global	Global - all SDI	Biocarbon (not specified)			Y	Inedible	Food prices	Food price	Not specified	Under the two model scenarios where biofuels were expanded and fossil fuels were reduced: "Depending on how easily capital and labor can reallocate, food prices increase by between 40% and 240%".	Negative effect	Global	Long term	Observed	Hassler, J. & Sinn, H.-W. The fossil episode. Journal of Monetary Economics 83, 14-26, doi:10.1016/j.jmoneco.2016.08.001 (2016).
Campiche et al, 2010	Long-run effects of falling cellulosic ethanol production costs on the US agricultural economy	United States	High	Price reductions scenarios in the production of corn grain ethanol, corn stover cellulosic ethanol, and switchgrass cellulosic ethanol		Y	Y	Both Edible and Inedible	U.S. agricultural economy	Multiple food security parameters	Food prices and production (rice, wheat, cereal grains, fruit/vegetables, oil seeds, plant fibers, other crops, livestock, animal products	Initially, high cost of cellulosic technology results in an increase in coarse grain production, which has negative implications for global food security. However, as cellulosic technology becomes cheaper we see a beneficial effect for US and global consumers. When corn stover is the preferred biomass resource there is greater production in all food commodities, greater exports, and lower market …	Both negative and positive	National	Long term	Predicted	Campiche, J. L., Bryant, H. L. & Richardson, J. W. Long-run effects of falling cellulosic ethanol production costs on the US agricultural economy. Environmental Research Letters 5, doi:10.1088/1748-9326/5/1/014018 (2010).
Chen et al, 2013	Food vs. Fuel: The Effect of Biofuel Policies	United States	High	First generation biofuels: corn ethanol and imported sugarcane ethanol, soybean biodiesel, and DDGS corn oil and grease water. Second generation biofuels: crop and forest residues and energy crops	Y	Y	Y	Both Edible and Inedible	Food and land prices	Food price	not specified	Policies such as the Renewable Fuel Standard and Volumetric Ethanol Excise Tax have the potential to negatively impact food prices	Negative effect	National	Long term	Both	Chen, X. & Khanna, M. Food vs. Fuel: The Effect of Biofuel Policies. American Journal of Agricultural Economics 95, 289-295, doi:10.1093/ajae/aas039 (2013).
Chen et al, 2014	Alternative transportation fuel standards: Welfare effects and climate benefits	United States	High	First generation biofuels: domestically produced corn ethanol and imported sugarcane ethanol, soybean biodiesel, dried distillers grain with solubles-derived corn oil and waste grease. Second-generation biofuels are cellulosic ethanol and biomass-to-liquid biodiesel derived from cellulosic feedstocks, corn stover, wheat straw, forest residues, miscanthus and switchgrass.	Y	Y	Y	Both Edible and Inedible	Food production and food prices	Multiple food security parameters	15 conventional crops, eight livestock products, two energy crops, crop residues from the production of corn and wheat, forest residues, various processed commodities, and co-products from the production of corn ethanol and soybean oil	Expansion of biofuels under the renewable fuel standards and the low carbon fuel standard will divert land from food production and increase food prices, depending on the mix and volume of biofuels utilized	Negative effect	National	Long term	Predicted	Chen, X., Huang, H., Khanna, M. & Oenal, H. Alternative transportation fuel standards: Welfare effects and climate benefits. Journal of Environmental Economics and Management 67, 241-257, doi:10.1016/j.jeem.2013.09.006 (2014).
Johansson et al, 2010	Agriculture as Provider of Both Food and Fuel	Global	Global - all SDI	Waste, residue, post-harvest loss			Y	Inedible	Food insecurity	Food availability	Not specified	Expanding first generation biofuel production using edible crops cannot happen without threatening food security. However, about a quarter of global transport needs can be met using inedible and wasted food.as biogas	Negative effect	Global	Long term	Predicted	Johansson, K., Liljequist, K., Ohlander, L. & Aleklett, K. Agriculture as Provider of Both Food and Fuel. Ambio 39, 91-99, doi:10.1007/s13280-010-0017-4 (2010).
Dale et al, 2010	Biofuels Done Right: Land Efficient Animal Feeds Enable Large Environmental and Energy Benefits	United States	High	Three bioenergy production systems were considered: ammonia fiber expansion, leaf protein concentrate, and intensive double cropping of food and bioenergy crops. Feedstocks include corn grain and stover, soybean, canola, winter wheat and a double crop, alfalfa, and cellulosic biomass crops	Y	Y	Y	Both Edible and Inedible	bioenergy potential without harming food production	Food production	Grains, oil seeds, animal feed	Non-linear optimization modeling found that the US has the potential to produce 400 billion liters of ethanol each year using the three bioenergy systems examined without harming food production	None - found no effect	National	Long term	Predicted	Dale, B. E., Bals, B. D., Kim, S. & Eranki, P. Biofuels Done Right: Land Efficient Animal Feeds Enable Large Environmental and Energy Benefits. Environmental Science & Technology 44, 8385-8389, doi:10.1021/es101864b (2010).
Li et al, 2017	Path Choice of Developing Bio-energy while Keeping Food Security: a General Equilibrium Model	China	High-middle	Jatropha, Corn, waste, residue, manure	Y	Y	Y	Both Edible and Inedible	Food insecurity	Food availability	Organic waste vs. energy crops	Using general equilibrium analysis model based on demand-supply theory in China, determined using appropriate policy to balance demands for food and bioenergy will reduce chances for food insecurity.	None - found no effect	National	Not specified	Predicted	Li, J., Zhang, J. & Chen, Q. Path Choice of Developing Bio-energy while Keeping Food Security: a General Equilibrium Model. Energy Procedia 105, 3485-3492, doi:https://doi.org/10.1016/j.egypro.2017.03.799 (2017).
Qiu et al, 2012	Liquid biofuels in China: Current status, government policies, and future opportunities and challenges	China	High-middle	Cassava fiber residuals, Jatropha, stale maize and wheat, sweet sorghum, cassava and sweet potato	Y	Y	Y	Both Edible and Inedible	Food security, food production	Multiple food security parameters	Not specified	Using non-cereal crops for ethanol and biodiesel production in addition to expansion of energy crop production on marginal land could help China achieve its planned biofuel policy goals without infringing on food security.	None - found no effect	National	Both	Both	Qiu, H., Sun, L., Huang, J. & Rozelle, S. Liquid biofuels in China: Current status, government policies, and future opportunities and challenges. Renewable & Sustainable Energy Reviews 16, 3095-3104, doi:10.1016/j.rser.2012.02.036 (2012).
Lundberg et al, 2015	A cobweb model of land-use competition between food and bioenergy crops	Global	Global - all SDI	Lignocellulosic feedstock			Y	Inedible	Food prices, food production	Multiple food security parameters	Intensively produced edible type and forage crops (IP), extensively produced permanent pasture and forage crops (EP), and bioenergy crops	Using a model of interacting cobweb markets where generic landholding farmers must choose to grow a crop or not combined with demand for bioenergy or not and its impacts on land use competition and crop prices, instability is found and a number of factors identified requiring further research.	Negative effect	Global	Short term	Predicted	Lundberg, L., Jonson, E., Lindgren, K., Bryngelsson, D. & Verendel, V. A cobweb model of land-use competition between food and bioenergy crops. Journal of Economic Dynamics & Control 53, 1 (2015).
Berti et al, 2015	Double- and relay-cropping of energy crops in the northern Great Plains, USA	United States	High	Biomass and Biofuel: Sorghum and camelina	Y	Y	Y	Both Edible and Inedible	Introduction of bioenergy rotation crops	Food production	Crop rotation/relay cropping bioenergy with food	Adding winter camelina to common cropping system in the NGP allows for two crops to be grown in one season enabling the growth of bioenergy and food/feed crops. In the double and relay cropping systems, relaying sorghum into camelina had best energy efficiency out of the plots studied.	None - found no effect	Regional	Short term	Observed	Berti, M. et al. Double- and relay-cropping of energy crops in the northern Great Plains, USA. Industrial Crops and Products 75, Part B, 26-34, doi:https://doi.org/10.1016/j.indcrop.2015.05.012 (2015).
Chen et al, 2016	Renewable energy policies and competition for biomass: Implications for land use, food prices, and processing industry	United States	High	First generation biofuels: corn ethanol, biodiesel derived from vegetable oils, imported sugarcane ethanol; cellulosic biomass: miscanthus, switchgrass, corn stover, wheat straw, and forest residues	Y	Y	Y	Both Edible and Inedible	Food and land prices	Food price	Corn, soybeans, wheat, rice, sorghum, oats, barley, cotton. Peanuts, potato, sugarcane, rye, corn, alfalfa, chicken, turkey, lamb, cattle, hogs, eggs, wool, milk, corn oil, soybean oil, peanut oil, sugar, high fructose corn syrup, soymeal, dried distillers grains and solubles	Diversion of land from food to fuel crops under the EISA-RFS and RPS policies will increase food commodity prices compared to the AEO-RFS and RPS policies.	Negative effect	Regional	Long term	Predicted	Chen, X. & Oenal, H. Renewable energy policies and competition for biomass: Implications for land use, food prices, and processing industry. Energy Policy 92, 270-278, doi:10.1016/j.enpol.2016.02.022 (2016).
Nonhebel, 2012	Global food supply and the impacts of increased use of biofuels	Global	Global - all SDI	Biomass residues from cereals grains (for food, feed, or fuel)			Y	Inedible	Food security, food production	Multiple food security parameters	Not specified	Across the global, the average production of cereal grains could supply food, feed, and fuel. When in the context of localized systems and countries, this is not feasible and the system looks much different. Comparing the biomass need for energy with food and feed demand in developing countries, the analysis determines that energy demands are larger than for food and feed and therefore puts food …	Negative effect	Global	Long term	Predicted	Nonhebel, S. Global food supply and the impacts of increased use of biofuels. Energy 37, 115-121, doi:10.1016/j.energy.2011.09.019 (2012).
Cobuloglu et al, 2015	Food vs. biofuel: An optimization approach to the spatio-temporal analysis of land-use competition and environmental impacts	United States	High	Ethanol from cellulosic feedstock, food crops, and food crop residue from switchgrass, corn grain, and corn stover		Y	Y	Both Edible and Inedible	land use change	Food production	Corn	Switchgrass is more profitable than corn, so policy will be needed to secure food production and prevent switchgrass production on non-marginal lands. Also, conservation reserve program (CRP) incentives are needed for production on marginal lands.	Negative effect	Regional	Not specified	Predicted	Cobuloglu, H. I. & Bueyuektahtakin, I. E. Food vs. biofuel: An optimization approach to the spatio-temporal analysis of land-use competition and environmental impacts. Applied Energy 140, 418-434, doi:10.1016/j.apenergy.2014.11.080 (2015).
Popp et al, 2011	The economic potential of bioenergy for climate change mitigation with special attention given to implications for the land system	Global	Global - all SDI	Specialized grassy and woody crops			Y	Inedible	land use change	Food production	land-use change	Reduction of land available for agricultural purposes will occur when bioenergy production is increased. Paper suggests that high rates of technological change can compensate for lowered available land. Increased food prices and water scarcity have a high potential of occurrence. Three types of modeling were used to measure global vegetation and hydrology (LPJmL); global land use optimization (MA…	Negative effect	Global	Long term	Predicted	Popp, A. et al. The economic potential of bioenergy for climate change mitigation with special attention given to implications for the land system. Environmental Research Letters 6, doi:10.1088/1748-9326/6/3/034017 (2011).
Popp et al, 2017	Land-use futures in the shared socio-economic pathways	Global	Global - all SDI	Dedicated 2nd generation bioenergy crops			Y	Inedible	land use change	Multiple food security parameters	Not specified	Using the Shared Socio-economic Pathways model, five different potential scenarios for land use are demonstrated showing how food prices, land uses and other related factors can vary dependent upon changes within different factors. "Generally, as a result of land needed for large scale bioenergy production and afforestation programs in the mitigation scenarios, the use of land for food and feed p…	Negative effect	Global	Long term	Predicted	Popp, A. et al. Land-use futures in the shared socio-economic pathways. Global Environmental Change-Human and Policy Dimensions 42, 331-345, doi:10.1016/j.gloenvcha.2016.10.002 (2017).
Mwakaje, 2012	Can Tanzania realize rural development through biofuel plantations? Insights from the study in Rufiji District	Tanzania	Low	Liquid biofuels: cashew nuts, palm oil, jatropha, sweet sorghum, coconut, sugarcane, and sunflower	Y	Y		Both Edible and Inedible	Food security, food production, land competition	Multiple food security parameters	Not specified	Female-headed household interviewed were concerned about impacts on food security resulting from potential biofuel investments due to already existing hunger months of between 1-6 months per year in the area despite men's expectation of increased income from employment and opportunities to be outgrowers for the projects.	Both negative and positive	Regional	Not specified	Predicted	Mwakaje, A. G. Can Tanzania realise rural development through biofuel plantations? Insights from the study in Rufiji District. Energy for Sustainable Development 16, 320-327, doi:10.1016/j.esd.2012.07.001 (2012).
Prieler et al, 2013	Land and the food-fuel competition: insights from modeling	Global	Global - all SDI	Second-generation (not specified)			Y	Inedible	Food and land prices	Food price	land-use change	"Additional crop demand from biofuels use increases crop prices by 10-15% compared to a world where biofuel production would stabilize at the level of 2010."	Negative effect	Global	Long term	Predicted	Prieler, S., Fischer, G. & van Velthuizen, H. Land and the food-fuel competition: insights from modeling. Wiley Interdisciplinary Reviews-Energy and Environment 2, 199-217, doi:10.1002/wene.55 (2013).
Reilly et al, 2012	Using Land To Mitigate Climate Change: Hitting the Target, Recognizing the Trade-offs	Global	Global - all SDI	Second generation biofuels, cellulosic biofuels			Y	Inedible	Food prices, food production	Multiple food security parameters	Not specified	Using linked modeling system consisting of a computable general equilibrium (CGE) model of the world economy, The Emissions Predictions and Policy Analysis Model, EPPA,13,14 and a Terrestrial Ecosystem Model, TEM, determine that different scenarios that include biofuels production could potentially result in increased food insecurity in poorer regions.	Negative effect	Global	Long term	Predicted	Reilly, J. et al. Using Land To Mitigate Climate Change: Hitting the Target, Recognizing the Trade-offs. Environmental Science & Technology 46, 5672-5679, doi:10.1021/es2034729 (2012).
Das et al, 2012	Modelling regional scale biofuel scenarios - a case study for India	India	Low-middle	Sugarcane for bioethanol and jatropha for biodiesel	Y	Y		Both Edible and Inedible	land use change	Food production	Rice, corn, millets, pulses, oilseeds, sugarcane	Meeting the 20% blending challenge in India will be challenging under both 'industrial economy' and 'agricultural economy' scenarios. Bioethanol requirements can be almost fulfilled, but biodiesel requirements cannot be fulfilled using only marginal lands. Food production will not be directly impacted until 2025	Negative effect	Regional	Long term	Predicted	Das, S., Priess, J. A. & Schweitzer, C. Modelling regional scale biofuel scenarios - a case study for India. Global Change Biology Bioenergy 4, 176-192, doi:10.1111/j.1757-1707.2011.01114.x (2012).
Kgathi et al, 2012	Potential impacts of biofuel development on food security in Botswana: A contribution to energy policy	Botswana	Middle	Sweet sorghum and jatropha	Y	Y		Both Edible and Inedible	bioenergy potential without harming food production	Multiple food security parameters	Not specified	There is a large availability of idle land in Botswana which accounts for 72% of agricultural land. Because there is not an issue of land scarcity in Botswana, survey and interview results with stakeholders predict that biofuel production will not lead to an increase in commodity food prices and thus will not impact food security.	None - found no effect	Regional	Long term	Both	Kgathi, D. L., Mfundisi, K. B., Mmopelwa, G. & Mosepele, K. Potential impacts of biofuel development on food security in Botswana: A contribution to energy policy. Energy Policy 43, 70-79, doi:10.1016/j.enpol.2011.12.027 (2012).
Cucek et al, 2010	Synthesis of regional networks for the supply of energy and bioproducts	Central Europe	Multiple	Corn, corn stover, municipal solid wastes, wood chips, manure, timber		Y	Y	Both Edible and Inedible	Potential food availability	Food availability	Corn	"This article presents a method for the synthesis of regional renewable energy supply chains, based on Mixed-Integer Linear Programming (MILP)." It was found that bioenergy is more economically favorable than food production in the optimisation model presented. Because of this, the optimization model maximizes energy crop production over food unless additional constraints are made.	Negative effect	Regional	Not specified	Predicted	Cucek, L., Lam, H. L., Klemes, J. J., Varbanov, P. S. & Kravanja, Z. Synthesis of regional networks for the supply of energy and bioproducts. Clean Technologies and Environmental Policy 12, 635-645, doi:10.1007/s10098-010-0312-6 (2010).
Moula et al, 2017	Public acceptance of biofuels in the transport sector in Finland	Finland	High	Liquid biofuels	Y	Y		Edible	Food security, food prices	Multiple food security parameters	Not specified	Half of survey respondents felt biofuels had direct impacts on food prices and were unlikely to buy biofuels they knew were derived from food crops.	Negative effect	Community	Not specified	Observed	Moula, M. M. E., Nyári, J. & Bartel, A. Public acceptance of biofuels in the transport sector in Finland. International Journal of Sustainable Built Environment, doi:https://doi.org/10.1016/j.ijsbe.2017.07.008 (2017).
Walsh et al, 2016	Algal food and fuel coproduction can mitigate greenhouse gas emissions while improving land and water use efficiency	Global	Global - all SDI	algal biofuel			Y	Inedible	Potential food availability	Food availability	algae for food	algae production for BOTH food and fuel could help mitigate food insecurity	Positive effect	Global	Long term	Predicted	Walsh, M. J. et al. Algal food and fuel coproduction can mitigate greenhouse gas emissions while improving land and water-use efficiency. Environmental Research Letters 11, doi:10.1088/1748-9326/11/11/114006 (2016).
Winchester et al, 2015	The feasibility, costs, and environmental implications of large-scale biomass energy	Global	Global - all SDI	Lignocellulosic ethanol			Y	Inedible	Land use, food prices	Multiple food security parameters	Not specified	By 2050, large scale biofuel expansion will lead to deforestation, particularly in regions with lowest barriers to deforestation. Food prices will increase by 3.2-5.2% (biofuels account for 1.3-3.5%).	Negative effect	Global	Long term	Predicted	Winchester, N. & Reilly, J. M. The feasibility, costs, and environmental implications of large-scale biomass energy. Energy Economics 51, 188-203, doi:10.1016/j.eneco.2015.06.016 (2015).
Wedin et al, 2013	Food versus fuel: the case of the Makeni community in Sierra Leone	Sierra Leone	Low	Sugarcane fuel ethanol		Y		Edible	Water and land availability/contamination for food security	Multiple food security parameters	Not specified	Bioenergy expansion in the region is reducing access to lands for pasture and wild food collection. Land intensification for bioenergy production is heavily reliant on inputs such as fertilizers which can contaminate soil and water in the future.	Negative effect	Community	Long term	Observed	Wedin, A. et al. Food versus fuel: the case of the Makeni community in Sierra Leone. 170, 37-48, doi:10.2495/fenv130041 (2013).
Wolf et al, 2003	Exploratory study on the land area required for global food supply and the potential global production of bioenergy	Global	Global - all SDI	Land areas that cannot be used for arable cropping but only for permanent grassland used for the production of biomass			Y	Inedible	land use change	Food production	Not specified	35% of global land area and 55% of global agricultural area is needed to supply food to the population in 2050 under the following conditions: low to medium population growth, highly intensified agricultural systems, and affluent diets (more meat consumption). The remaining land can be used for bioenergy crops. Under low intensity agricultural systems, there is no land available for bioenergy pro…	Negative effect	Global	Long term	Predicted	Wolf, J., Bindraban, P. S., Luijten, J. C. & Vleeshouwers, L. M. Exploratory study on the land area required for global food supply and the potential global production of bioenergy. Agricultural Systems 76, 841-861, doi:10.1016/s0308-521x(02)00077-x (2003).
Woolf et al, 2010	Sustainable biochar to mitigate global climate change	Global	Global - all SDI	biochar (gasification)			Y	Inedible	land use change	Food production	crop residues, manures, biomass crops, timber and forestry residues, and green waste	The study calculates the maximum sustainable technical potential (MSTP) of biochar production without competing for land used for food production or the use of food crops. It is possible to achieve 12% reduction in current anthropogenic CO2 emissions if biochar is produced sustainably.	None - found no effect	Global	Long term	Predicted	Woolf, D., Amonette, J. E., Street-Perrott, F. A., Lehmann, J. & Joseph, S. Sustainable biochar to mitigate global climate change. Nature Communications 1, doi:10.1038/ncomms1053 (2010).
Frate et al, 2015	Will Brazil's ethanol ambitions undermine its agrarian reform goals? A study of social perspectives using Q-method	Brazil	Middle	Sugarcane		Y		Edible	Small farmer food security, safety, and well being	Multiple food security parameters	Not specified	Farmers felt that sugarcane production was competing with family farming because it requires more land, labor, and federal resources. Farmers were also in agreement that family farming and the sugarcane industry are incompatible. Farmers were upset with federal agrarian policies which do not favor the small farmer	Negative effect	Community	Not specified	Observed	Frate, C. A. & Brannstrom, C. “Will Brazil's ethanol ambitions undermine its agrarian reform goals? A study of social perspectives using Q-method” [electronic resource]. Journal of Rural Studies 38, 89-98, doi:http://dx.doi.org/10.1016/j.jrurstud.2014.10.007 (2015).
Alexander et al, 2015	Drivers for global agricultural land use change: The nexus of diet, population, yield and bioenergy	Global	Global - all SDI	Ethanol and biodiesel: Agricutlural commodities	Y	Y		Edible	land use change	Food production	Not specified	Results showed land use change is most largely driven by dietary consumption, with bioenergy production having minimal impact on land use change and therefore food production.	None - found no effect	Global	Long term	Predicted	Alexander, P. et al. Drivers for global agricultural land use change: The nexus of diet, population, yield and bioenergy. Global Environmental Change-Human and Policy Dimensions 35, 138-147, doi:10.1016/j.gloenvcha.2015.08.011 (2015).
Tilman et al, 2006	Carbon-negative biofuels from low-input high-diversity grassland biomass	Global (applications on marginal land globally)	Global - all SDI	Diverse grass mixes			Y	Inedible	land use change	Food production	Marginal lands	Low-input high diversity biofuels made from mixed native perennials don't compete with food production on fertile soils at Cedar Creek Natural History Area, Minnesota, USA	None - found no effect	Global	Long term	Observed	Tilman, D., Hill, J. & Lehman, C. Carbon-negative biofuels from low-input high-diversity grassland biomass. Science 314, 1598-1600, doi:10.1126/science.1133306 (2006).
Al-Maadid et al, 2017	Spillovers between food and energy prices and structural breaks	Global	Global - all SDI	Ethanol		Y		Edible	Food prices	Food price	Cacao, coffee, corn, soy, sugar, wheat	Using GARCH modeling, there were mixed results which showed the interconnectedness between ethanol, oil, and food price. Other variables considered were the RFS, the 2006 food crisis, 2008 global financial crisis, and the Brent oil bubble.	Both negative and positive	Global	Long term	Predicted	Al-Maadid, A., Caporale, G. M., Spagnolo, F. & Spagnolo, N. Spillovers between food and energy prices and structural breaks. International Economics 150, 1-18, doi:https://doi.org/10.1016/j.inteco.2016.06.005 (2017).
Lotze‐Campen et al, 2014	Impacts of increased bioenergy demand on global food markets: an AgMIP economic model intercomparison	Global (CHN—China, EUR—Europe, FSU—Former Soviet Union, MEN—Middle East and North Africa, NAM—North America, OAM—Other America, SEA—Southeast Asia, SSA—sub-Saharan Africa)	Global - all SDI	Lignocellulosic bioenergy			Y	Inedible	Food prices	Food price	Wheat (WHT), coarse grains (CGR), rice (RIC), sugar crops (SUG), and oilseeds (OSD), as well as the aggregate (CR5)	Using five different models, it was found that impacts on food prices from second generation biofuel demand was modest while land demand was elastic enough to provide first generation biofuels as required for 2050 climate change goals without too much impact on food prices.	None - found no effect	Global	Long term	Predicted	Lotze‐Campen, H. et al. Impacts of increased bioenergy demand on global food markets: an AgMIP economic model intercomparison [electronic resource]. Agricultural Economics 45, 103-116, doi:http://dx.doi.org/10.1111/agec.12092 (2014).
Baldos et al, 2014	Global food security in 2050: the role of agricultural productivity and climate change	Global	Global - all SDI	Biofuels	Y	Y		Edible	Risk of hunger	Food availability	Global farm and food systems	Results show the contribution of biofuels impact on future malnutrition are much lower than other drivers observed suggesting future nutritional outcomes will be mainly aﬀected by socio-economic conditions and productivity trends in the agricultural sector.	None - found no effect	Global	Long term	Predicted	Baldos, U. L. C. & Hertel, T. W. Global food security in 2050: the role of agricultural productivity and climate change [electronic resource]. Australian Journal of Agricultural and Resource Economics 58, 554-570, doi:http://dx.doi.org/10.1111/1467-8489.12048 (2014).
Bryngelsson et al, 2013	Why large-scale bioenergy production on marginal land is unfeasible: A conceptual partial equilibrium analysis	Global	Global - all SDI	Maize or wheat ethanol		Y		Edible	Food and land prices	Food price	Edible type, forage, and pasture crops (not specified)	Increased bioenergy demand in all scenarios resulted in increased land rents from competition for land with food crops, resulting in increased food prices	Negative effect	Global	Long term	Observed	Bryngelsson, D. K. & Lindgren, K. Why large-scale bioenergy production on marginal land is unfeasible: A conceptual partial equilibrium analysis. Energy Policy 55, 454-466, doi:10.1016/j.enpol.2012.12.036 (2013).
Chang et al Su, 2010	The substitutive effect of biofuels on fossil fuels in the lower and higher crude oil price periods	Global	Global - all SDI	Corn and soybean first generation biofuels	Y	Y		Edible	Food prices	Food price	Corn, soybean, and crude oil prices	Higher prices in crude oil encouraged replacement of fossil fuels between 2000 and 2008 led to an increase in biofuel consumption which caused a rise in the price of corn and soybean crops. The spillover effect from crude oil futures to corn and soybean futures are insignificant at low crude oil prices but significant at high crude oil prices	Negative effect	Global	Long term	Observed	Chang, T.-H. & Su, H.-M. The substitutive effect of biofuels on fossil fuels in the lower and higher crude oil price periods. Energy 35, 2807-2813, doi:10.1016/j.energy.2010.03.006 (2010).
Zong et al, 2012	Changing pollutants to green biogases for the crop food cycle chain	Global application; isolated system in China	High-middle	biogas			Y	Inedible	Food production, food insecurity	Multiple food security parameters	food waste and livestock manure	Using food waste and animal manure can produce biogas for clean energy use without the risk of competition with food production.	None - found no effect	Global	Short term	Observed	Zong, B. Y., Xu, F. J., Zong, B. D. & Zhang, Z. G. Changing pollutants to green biogases for the crop food cycle chain. Environmental Science and Pollution Research 19, 3450-3460, doi:10.1007/s11356-012-0877-1 (2012).
Chen et al, 2010	Modeling the relationship between the oil price and global food prices	Global	Global - all SDI	Corn based ethanol and soybean biodiesel production growth	Y	Y		Edible	Food prices	Food price	Grain, corn, soybean and crude oil prices	Modeling of grain, oil, and biofuel prices from 2005-2008 found that grain commodities were competing with the derived demand for ethanol corn and soybean feedstock.	Negative effect	Global	Long term	Predicted	Chen, S.-T., Kuo, H.-I. & Chen, C.-C. Modeling the relationship between the oil price and global food prices. Applied Energy 87, 2517-2525, doi:10.1016/j.apenergy.2010.02.020 (2010).
Ciaian et al, 2011	Interdependencies in the energy-bioenergy-food price systems: A cointegration analysis	Global	Global - all SDI	First generation biofuels: sugar, soybeans, corn, wheat	Y	Y		Edible	Food prices	Food price	Corn, soybeans, wheat, sugar, rice, banana, sorghum, tea	Increasing oil prices by $1 per barrel increased bioenergy and agricultural crops by 0.10/tonne and 1.8 $/tonne. However, the impact of crude oil prices is stronger without biofuel production	Negative effect	Global	Long term	Observed	Ciaian, P. & Kancs, d. A. Interdependencies in the energy-bioenergy-food price systems: A cointegration analysis. Resource and Energy Economics 33, 326-348, doi:10.1016/j.reseneeco.2010.07.004 (2011).
Ciaian et al, 2011	Food, energy and environment: Is bioenergy the missing link?	Global	Global - all SDI	First generation biofuels: sugar, soybeans, corn, wheat	Y	Y		Edible	Food prices	Food price	Corn, soybeans, sugar, wheat, rice, sorghum, tea, bananas	Increasing oil prices by $1/barrel led to an increase in agricultural commodities between 0/09 $/tonne and 1/65 $/tonne	Negative effect	Global	Long term	Observed	Ciaian, P. & Kancs, d. A. Food, energy and environment: Is bioenergy the missing link? [electronic resource]. Food Policy 36, 571-580, doi:http://dx.doi.org/10.1016/j.foodpol.2011.06.008 (2011).
Dixon et al, 2016	RED versus REDD: Biofuel policy versus forest conservation	Global	Global - all SDI	biofuels (ethanol, biodiesel from oilseed)	Y	Y		Edible	Food and land prices	Food price	not specified	Modeling of implementation of Renewable Energy Directives (RED) and the UN Programme to Reduce Emissions from Deforestation and Forest Degradation (REDD) found that the policies restrict land use and cause large increases in food prices in Indonesia and Southern Africa. However, no significant increases in food prices were found elsewhere	Negative effect	Global	Long term	Predicted	Dixon, P., van Meijl, H., Rimmer, M., Shutes, L. & Tabeau, A. RED versus REDD: Biofuel policy versus forest conservation. Economic Modelling 52, 366-374, doi:10.1016/j.econmod.2015.09.014 (2016).
Falkenmark et al, 2009	Present and future water requirements for feeding humanity	Global	Global - all SDI	bioethanol		Y		Edible	water use	Food production	not specified	The amount of water available after meeting food security needs by 2050 is approximately between 170-1800 km3/yr, in which the latter amount is less than half the water requirement for bioenergy crop production.	None - found no effect	Global	Long term	Observed	Falkenmark, M., Rockstrom, J. & Karlberg, L. Present and future water requirements for feeding humanity. Food Security 1, 59-69, doi:10.1007/s12571-008-0003-x (2009).
Blumenstein et al, 2015	Integrated Bioenergy and Food Production-A German Survey on Structure and Developments of Anaerobic Digestion in Organic Farming Systems	Germany	High	Biogas: Anaerobic digestion (AD)			Y	Inedible	farmer perceptions	Food production	Organic production systems and on-farm AD	Surveys were completed with organic farmers across Germany on structure, development, and characteristics of biogas production within the organic farming system. The study noted that in isolated organic systems, the incorporation of anaerobic digestion can provide many benefits and enhance food production through digestate fertilization.	Positive effect	Household	Long term	Observed	Blumenstein, B., Siegmeier, T., Bruckhaus, C., Anspach, V. & Moeller, D. Integrated Bioenergy and Food Production-A German Survey on Structure and Developments of Anaerobic Digestion in Organic Farming Systems. Sustainability 7, 10709-10732, doi:10.3390/su70810709 (2015).
Paulsen, 2011	Improving green-house gas balances of organic farms by the use of straight vegetable oil from mixed cropping as farm own fuel and its competition to food production	Germany	High	Biodiesel	Y			Edible	Crop yields	Food production	Oilseeds	Growing oilseeds for on-farm biodiesel consumption in tractors on organic farms can boost yields, replace fossil fuel use and boost food production.	Positive effect	Household	Short term	Observed	Paulsen, H. M. Improving green-house gas balances of organic farms by the use of straight vegetable oil from mixed cropping as farm own fuel and its competition to food production. Landbauforschung 61, 209-216 (2011).
Hayes et al, 2009	Biofuels: potential production capacity, effects on grain and livestock sectors, and implications for food prices and consumers	Global	Global - all SDI	corn ethanol		Y		Edible	Food prices	Food price	cereals, meat, dairy, bakery items, fruits and vegetables, other foods	Under high energy price and biofuel mandate scenarios, in general, energy prices determined biofuel prices which ultimately determined agricultural prices. When the price of corn increased, grain intensive products such as eggs and poultry experienced the biggest price increases	Negative effect	Global	Long term	Predicted	Hayes, D. et al. Biofuels: potential production capacity, effects on grain and livestock sectors, and implications for food prices and consumers. Journal of agricultural and applied economics 41, 465-491, doi:http://www.agecon.uga.edu/~jaae/jaae.htm (2009).
Gwavuya et al, 2012	Household energy economics in rural Ethiopia: A cost-benefit analysis of biogas energy	Ethiopia	Low	Implementation of biogas plant			Y	Inedible	Cost-benefit analysis for rural households	Food availability	None	Modeling of the implementation of a biogas plant in the study regions yielded a positive net benefit to households who currently collect biomass for household energy. The main benefit is less time/energy spent collecting biomass, and production of slurry which can be used as a fertilizer for improved security	Positive effect	Household	Short term	Observed	Gwavuya, S. G., Abele, S., Barfuss, I., Zeller, M. & Mueller, J. Household energy economics in rural Ethiopia: A cost-benefit analysis of biogas energy. Renewable Energy 48, 202-209, doi:10.1016/j.renene.2012.04.042 (2012).
Huang et al, 2012	Biofuels and the poor: Global impact pathways of biofuels on agricultural markets	Global	Global - all SDI	first generation biofuels	Y	Y		Edible	food prices and farmer livelihood	Multiple food security parameters	not specified	Biofuel expansion in the US, EU, and Brazil led to an increase in feedstock and non-feedstock commodities. However, a rise in value-added was also observed in the agricultural sector which was beneficial to farmers and laborers involved	Both negative and positive	Global	Long term	Predicted	Huang, J., Yang, J., Msangi, S., Rozelle, S. & Weersink, A. Biofuels and the poor: Global impact pathways of biofuels on agricultural markets. Food Policy 37, 439-451, doi:10.1016/j.foodpol.2012.04.004 (2012).
Kraetschell et al, 2017	Long-run waves or short-run fluctuations- what establishes the correlation between oil and food prices?	Global	Global - all SDI	maize, soybeans, rapeseed and EU sugar	Y	Y		Edible	Food prices	Food price	not specified	Results indicate that "increasing biofuel production enhances the correlation between crude oil prices and the prices of inputs for biofuel production (maize, soybeans, rapeseed, and sugar)."	Negative effect	Global	Both	Predicted	Kraetschell, K. & Schmidt, T. Long-run waves or short-run fluctuations - what establishes the correlation between oil and food prices? Applied Economics 49, 5535-5546, doi:10.1080/00036846.2017.1313948 (2017).
Lagi et al, 2015	Accurate market price formation model with both supply-demand and trend-following for global food prices providing policy recommendations	Global	Global - all SDI	ethanol		Y		Edible	Food price	Food price	corn	In the model, after accounting for "speculation", ethanol conversion accounts for the "smoothly rising" food price index.	Negative effect	Global	Long term	Predicted	Lagi, M., Bar-Yam, Y., Bertrand, K. Z. & Bar-Yam, Y. Accurate market price formation model with both supply-demand and trend-following for global food prices providing policy recommendations. Proceedings of the National Academy of Sciences of the United States of America 112, E6119-E6128, doi:10.1073/pnas.1413108112 (2015).
Leonardo et al, 2015	Which smallholder farmers benefit most from biomass production for food and biofuel? The case of Gondola district, central Mozambique	Mozambique	Low	Sunflower and jatropha oil	Y			Both Edible and Inedible	Food insecurity	Food availability	Not specified	Engagement in smallholder biofuels production was found to have a positive or no impact on the following dimensions: maize sales minus purchases, gross revenue, revenue diversity, and household dietary diversity score. Biofuel plantations also provided employment opportunities and income. Participants receiving income perceived higher food security at home. Jatropha was found to be more beneficia…	Positive effect	Household	Short term	Observed	Leonardo, W. J., Florin, M. J., van de Ven, G. W. J., Udo, H. & Giller, K. E. Which smallholder farmers benefit most from biomass production for food and biofuel? The case of Gondola district, central Mozambique. Biomass & Bioenergy 83, 257-268, doi:10.1016/j.biombioe.2015.09.016 (2015).
Meyer et al, 2010	Demand Behavior and Commodity Price Volatility Under Evolving Biofuel Markets and Policies	Global	Global - all SDI	Liquid biofuels	Y	Y		Edible	Food price volatility	Food price	Corn, wheat and soybeans	Using the FAPRI-MU model, it was determined that increased biofuel demand increases the volatility of futures prices for commodities used as feedstock and that volatility will continue to increase as demand increases. The article concludes that price volatility can have negative consequences on food security.	Negative effect	Global	Long term	Predicted	Meyer, S., Thompson, W., Khanna, M., Scheffran, J. & Zilberman, D. Demand Behavior and Commodity Price Volatility Under Evolving Biofuel Markets and Policies. (2010).
Fabe et al, 2015	The role of Jatropha curcas cultivation in livelihood strategies of small-scale households in rural Tanzania	Tanzania	Low	Jatropha curcas	Y			Inedible	Farmer livelihood	Food availability	Agroforestry: subsistence and cash crop farming	Even among the poorest subsistence farmers, income was increased by 30% from Jatropha curcas production	Positive effect	Household	Short term	Observed	Faße, A. & Grote, U. The role of Jatropha curcas cultivation in livelihood strategies of small-scale households in rural Tanzania. Regional Environmental Change 15, 1203-1214, doi:http://dx.doi.org/10.1007/s10113-013-0494-7 (2015).
Mingorria et al, 2014	The oil palm boom: socio-economic implications for Q'eqchi' households in the Polochic valley, Guatemala	Guatemala	Low-middle	Biodiesel	Y			Edible	Food insecurity, food production, land competition	Multiple food security parameters	Palm oil	Two indigenous groups of Guatemala were found to have increased food insecurity but also increased incomes when subsistence maize production was replaced with oil palm production. Negative gender impacts were also identified when maize was no longer the main household crop.	Both negative and positive	Household	Short term	Observed	Mingorria, S., Gamboa, G., Martin-Lopez, B. & Corbera, E. The oil palm boom: socio-economic implications for Q'eqchi' households in the Polochic valley, Guatemala. Environment Development and Sustainability 16, 841-871, doi:10.1007/s10668-014-9530-0 (2014).
Moioli et al, 2016	Assessment of Global Sustainability of Bioenergy Production in a Water-Food-Energy Perspective	Global	Global - all SDI	1st generation biofuel production at the global scale including Bioethanol (maize, rice, rye, sorghum, sugar beet, wheat) and Biodiesel (oil palm, soybean)	Y	Y		Edible	Food insecurity, food production	Multiple food security parameters	Rice, potatoes, palm oil, groundnuts, sugarcane, corn, wheat, oil seeds, soy	The Nexus Index demonstrates the vast difference in efficiency of cropping systems between Italy and Sierra Leone. In the case of Sierra Leone, bioenergy should not be produced in regions that are food insecure due to lack of efficiency.	Both negative and positive	Global	Not specified	Observed	Moioli, E., Manenti, F., Rulli, M. C., KohseHoinghaus, K. & Ranzi, E. Assessment of Global Sustainability of Bioenergy Production in a Water-Food-Energy Perspective. 50, 343-348, doi:10.3303/cet1650058 (2016).
Somnuek at al, 2016	The introduction of oil palm in Northeast Thailand: A new cash crop for smallholders?	Thailand	Middle	oil palm	Y			Edible	investigating whether government policy to plant oil palm has convinced farmers to do so and if so how it has affected household livelihoods, local food security and land use change	Multiple food security parameters	rice, rubber, vegetables	No significant difference was found between oil palm and non-oil palm households. Oil palm farmers generally chose to plant oil palm to diversify their cash crops and bolster income while also using land unsuitable for other crops. Price fluctuations did negatively influence amount and stability of household income.	None - found no effect	Household	Long term	Observed	Somnuek, S., Slingerland, M. M. A. & Grunbuhel, C. M. The introduction of oil palm in Northeast Thailand: A new cash crop for smallholders? Asia Pacific Viewpoint 57, 76-90, doi:10.1111/apv.12114 (2016).
Timko et al, 2014	Local Perceptions about the Effects of Jatropha (Jatropha curcas) and Castor (Ricinus communis) Plantations on Households in Ghana and Ethiopia	Ghana, Ethiopia	Multiple	Jatropha and castor	Y			Inedible	Local perceptions of changes in food security, land loss to biofuel production	Multiple food security parameters	Crop land for maize, yam, plantain, cocoa	Significantly decreased food security was reported after the establishment of biofuel plantations due to land loss and subsequently less food crop production across both regions and both countries. Policies are needed to mitigate burdens on locals	Negative effect	Household	Short term	Observed	Timko, J. A., Amsalu, A., Acheampong, E. & Teferi, M. K. Local Perceptions about the Effects of Jatropha (Jatropha curcas) and Castor (Ricinus communis) Plantations on Households in Ghana and Ethiopia. Sustainability 6, 7224-7241, doi:10.3390/su6107224 (2014).
Gardebroek et al, 2017	The Impact of Biofuel Policies on Crop Acreages in Germany and France	Germany, France	High	Rapeseed	Y			Edible	Food prices	Food price	Wheat and barley shares	Wheat shares in Germany and France increased with increased rapeseed prices, but barley shares do not. Rapeseed is a major biofuel feedstock in Europe	Negative effect	Multinational	Long term	Predicted	Gardebroek, C., Reimer, J. J. & Baller, L. The Impact of Biofuel Policies on Crop Acreages in Germany and France. Journal of Agricultural Economics 68, 839-860, doi:10.1111/1477-9552.12218 (2017).
Plante et al, 2017	Inventory shocks and the oil-ethanol-grain price nexus	Global	Global - all SDI	Ethanol		Y		Edible	Food prices	Food price	Corn	Ethanol futures prices respond to both oil and cereal futures prices shocks while energy prices respond only to oil shocks and other agricultural futures only respond to cereal futures shocks.	None - found no effect	Global	Long term	Observed	Plante, M. & Dhaliwal, N. Inventory shocks and the oil-ethanol-grain price nexus. Economics Letters 156, 58-60, doi:10.1016/j.econlet.2017.03.036 (2017).
Rulli et al, 2016	The water-land-food nexus of first-generation biofuels	Global	Global - all SDI	crop-based biofuels	Y	Y		Edible	land and water requirements	Food production	bioethanol; biodiesel	Bioethanol is mostly produced with domestic crops while 36% of biodiesel consumption relies on international trade, mainly from Southeast Asia. Altogether, biofuels rely on about 2-3% of the global water and land uses for agriculture, which could feed about 30% of the malnourished population.	Negative effect	Global	Long term	Observed	Rulli, M. C., Bellomi, D., Cazzoli, A., De Carolis, G. & D'Odorico, P. The water-land-food nexus of first-generation biofuels. Scientific Reports 6, doi:10.1038/srep22521 (2016).
Timilsina et al, 2012	The impacts of biofuels targets on land-use change and food supply: A global CGE assessment	Global	Global - all SDI	ethanol, biodiesel	Y	Y		Edible	Land allocation, food production and prices	Multiple food security parameters	Crop land, pasture, forest (all types)	Biofuel expansion would increase prices of corn, sugar and oil seeds by 1%-9% by 2020, and, although global impacts would not be large, it would significantly impact China, India and Sub-Saharan Africa.	Negative effect	Global	Long term	Predicted	Timilsina, G. R., Beghin, J. C., van der Mensbrugghe, D. & Mevel, S. The impacts of biofuels targets on land-use change and food supply: A global CGE assessment. Agricultural Economics 43, 315-332, doi:10.1111/j.1574-0862.2012.00585.x (2012).
Van Meerbeek et al, 2016	The bioenergy potential of Natura 2000-a synergy between climate change mitigation and biodiversity protection	Europe	Multiple	Giant Reed (Arundo donax L) short rotation coppice			Y	Inedible	land use change	Food production	Not specified	"Given that bioenergy crops are usually grown on fertile lands, which can therefore no longer be used for production of food or livestock feed, large-scale expansion of energy crops leads to the exploitation of previously undeveloped land for agriculture"	Negative effect	Multinational	Long term	Observed	Van Meerbeek, K., Ottoy, S., de Andres Garcia, M., Muys, B. & Hermy, M. The bioenergy potential of Natura 2000-a synergy between climate change mitigation and biodiversity protection. Frontiers in Ecology and the Environment 14, 473-478, doi:10.1002/fee.1425 (2016).
Bentivoglio et al, 2014	European biodiesel market and rapeseed oil: what impact on agricultural food prices?	European Union: *EU and Europe are classes high-middle and high	Multiple	Biodiesel: rapeseed	Y			Edible	Food prices	Food price	Rapeseed	Results suggest that biodiesel prices are affected by feedstock price, and no strong evidence that changes in biodiesel prices affect food prices. Also noted, biofuel impact on food price is variable by location and crop type.	None - found no effect	Multinational	Long term	Observed	Bentivoglio, D., Finco, A., Spedicato, G. & Bacchi, M. R. P. European biodiesel market and rapeseed oil: what impact on agricultural food prices? International Journal of Global Energy Issues 37, 220-235, doi:10.1504/IJGEI.2014.067667 (2014).
To et al, 2015	Oil prices, biofuels production and food security: past trends and future challenges	Global	Global - all SDI	Corn, soybean, wheat, sugarcane, rapeseed	Y	Y		Edible	Food prices	Food price	Existing crop land	Biofuel production has a significant impact on increased food prices.	Negative effect	Global	Both	Both	To, H. & Grafton, R. Q. Oil prices, biofuels production and food security: past trends and future challenges. Food Security 7, 323-336, doi:10.1007/s12571-015-0438-9 (2015).
Wu et al, 2015	The Price and Welfare Effects of Biofuel Mandates and Subsidies	Global	Global - all SDI	Crop-based biofuels		Y		Edible	Food prices	Food price	Not specified	With a strong biofuel mandate in place, biofuel subsidies increase the price of corn by 25-40%, and increased the price of food by 1.5-2.5%.. When a strong mandate is not in place, the opposite trend occurs, and there is reduced food and fuel prices.	Negative effect	Global	Not specified	Predicted	Wu, J. & Langpap, C. The Price and Welfare Effects of Biofuel Mandates and Subsidies. Environmental & Resource Economics 62, 35-57, doi:10.1007/s10640-014-9814-8 (2015).
Zhang et al, 2010	Food versus fuel: What do prices tell us?	Global	Global - all SDI	Biofuel markets		Y		Edible	Agricultural markets	Food price	Not specified	There was no long-run price relation between biofuel and agricultural commodity prices. However, shorterm relations were observed, with sugar (the main biofuel input) being the major influencer of all other agricultural commodity prices except rice.	Negative effect	Global	Both	Observed	Zhang, Z., Lohr, L., Escalante, C. & Wetzstein, M. Food versus fuel: What do prices tell us? Energy Policy 38, 445-451, doi:10.1016/j.enpol.2009.09.034 (2010).
Brunelle et al, 2014	The Impact of Globalization on Food and Agriculture: The Case of the Diet Convergence	Global (Brazil, Canada, China, India, Europe, Pacific OECD, FSU, United States, Middle East, Africa, Rest Asia, Rest LAM)	Global - all SDI	First generation biofuels set at a 2001 reference level		Y		Edible	Projected world food availability in 2050 using four diet scenarios	Food price	Available plant calories, ruminant calories, monogastric calories	Biofuel production has a smaller impact on food prices under the AG1 scenario (less calorie dense diet and animal consumption), with −2% points in yield gap/+12% points in calorie price, versus a strong impact in the case of the USConv scenario (more calorie dense, more meat), at −8% points in yield gap/+160% points in calorie price)."	Negative effect	Global	Long term	Observed	Brunelle, T., Dumas, P. & Souty, F. The Impact of Globalization on Food and Agriculture: The Case of the Diet Convergence. Journal of Environment & Development 23, 41-65, doi:10.1177/1070496513516467 (2014).
Davis et al, 2014	Land grabbing: a preliminary quantification of economic impacts on rural livelihoods	Angola, Argentina, Benin, Brazil, Cameroon, Colombia, Congo, DRC, Ethiopia, Gabon, Ghana, Guatemala, Indonesia, Liberia, Madagascar, Malaysia, Morocco, Mozambique, Nigeria, Papua New Guinea, Peru, Phillipines, Russia, Sierra Leone, South Sudan & Sudan, Tanzania, Uganda, Uruguay	Multiple	not specified: the potential land grab and subsequent production of "biofuels"				Not specified	Land acquisitions, rural household/agricultural income	Multiple food security parameters	Not specified	Recent large scale land acquisitions (due in part to bioenergy expansion) occurring in the global south could potentially impact 12 million people due to lost livelihoods and agricultural income. Sub-Saharan Africa and Southeast Asia will likely be the most effected.	Negative effect	Multinational	Long term	Observed	Davis, K. F., D'Odorico, P. & Rulli, M. C. Land grabbing: a preliminary quantification of economic impacts on rural livelihoods. Population and Environment 36, 180-192, doi:10.1007/s11111-014-0215-2 (2014).
Hochman et al, 2010	Are Biofuels the Culprit? OPEC, Food, and Fuel	OPEC countries	Global - all SDI	first generation biofuels		Y		Edible	Food prices	Food price	corn, soybeans, rapeseed, rice, wheat	First generation biofuels derived from corn and sugarcane were found to be in competition which food production, leading to higher demand and prices for agricultural commodities	Negative effect	Global	Long term	Predicted	Hochman, G., Rajagopal, D. & Zilberman, D. Are Biofuels the Culprit? OPEC, Food, and Fuel. The American Economic Review 100, 183-187, doi:http://dx.doi.org/10.1257/aer.100.2.183 (2010).
Aké, 2017	The nonlinear relation between biofuels, food prices	Global	Global - all SDI	Biofuels: cereals,		Y		Edible	Food prices	Food price	Cereals and vegetable oils	When biofuel production is profitable, there is an increase in oil/cereal food price. During recession, the food-energy system becomes disconnected.	Negative effect	Global	Long term	Observed	Aké, S. C. The nonlinear relation between biofuels, food prices. Investigation Economica 76, 3-50, doi:https://doi.org/10.1016/j.inveco.2016.12.001 (2017).
Smeets et al, 2010	The impact of sustainability criteria on the costs and potentials of bioenergy production - Applied for case studies in Brazil and Ukraine	Brazil, Ukraine	Multiple	Short rotation coppices (eucalyptus in Brazil, poplar in Ukraine)	Y		Y	Inedible	Food supply	Multiple food security parameters	Cereals and pasture	Up to 1/2 the area of ag land in use in 1998 in both countries could be theoretically made available for energy crop production by 2015 without increasing efficiency of food production or endangering food supply.	None - found no effect	Multinational	Short term	Predicted	Smeets, E. M. W. & Faaij, A. P. C. The impact of sustainability criteria on the costs and potentials of bioenergy production - Applied for case studies in Brazil and Ukraine. Biomass & Bioenergy 34, 319-333, doi:10.1016/j.biombioe.2009.11.003 (2010).
Chimphango et al, 2015	Postharvest technology for advancing sustainable bioenergy production for food processing	Malawi, Mozambique, South Africa, Zambia, and Zimbabwe	Multiple	agro-residues from maize, sugarcane, and potatoes			Y	Inedible	bioenergy potential without harming food production	Food production	maize, sugarcane, and potatoes	Bioenergy potential from agro-residues in 5 African countries is 142 million tonnes without competing with food production. However, efficient harvesting, collection, transportation, and storage need implementation, and biorefinery plants must be strategically located	None - found no effect	Multinational	Long term	Observed	Chimphango, A. F. A. & Goergens, J. F. Postharvest technology for advancing sustainable bioenergy production for food processing. British Food Journal 117, 2850-2862, doi:10.1108/bfj-07-2014-0259 (2015).
Wu et al, 2013	Assessing the Impact of Corn-Ethanol Production on Global Corn Price Based on a VAR Model	United States	High	Corn grain ethanol		Y		Edible	Food prices	Food price	Corn	"Increasing amount of corn used for US ethanol production leads to rapid increases of global corn price when the corn production is steady".	Negative effect	Global	Long term	Predicted	Wu, L., Ji, J. & Ma, X. Assessing the Impact of Corn-Ethanol Production on Global Corn Price Based on a VAR Model. 616-618, 1358-1362, doi:10.4028/www.scientific.net/AMR.616-618.1358 (2013).
Hao et al, 2017	The linkage between the US ethanol market and developing countries' maize prices: a panel SVAR analysis	United States, 35 Developing Countries (Angola, Benin, Boliavia, Burundi, Cabo Verde, Cameroon, Central African Republic, Chad, Chile, Colombia, Congo Rep, Dominican Republic, Ethiopia, Ghana, Guatemala, Haiti, Honduras, Kenya, Malawi, Mexico, Morocco, Mozambique, Namibia, Nicaragua, Niger, Panama, Paraguay, Peru, Philippines, Rwanda, South Africa, Tanzania, Thailand, Togo, Zambia)	Multiple	corn ethanol		Y		Edible	Food price volatility	Food price	corn	Coastal countries and countries dependent on imports were more susceptible to US ethanol markets impact on maize prices.	Negative effect	Global	Long term	Predicted	Hao, N., Pedroni, P., Colson, G. & Wetzstein, M. The linkage between the US ethanol market and developing countries' maize prices: a panel SVAR analysis. Agricultural Economics 48, 629-638, doi:10.1111/agec.12362 (2017).
De Lucia et al, 2014	Implementing a biofuel economy in the EU: Lessons from the SUSTOIL project and future perspectives for next generation biofuels	European Union: NorthEU (Denmark, Finland, Ireland, Sweden, UK), SouthEU (Greece, Italy, Portugal, Spain), WestEU (Austria, Belgium, France, Germany, Luxemburg, The Netherlands) and EastEUnew12 (Bulgaria, Czeck Republic, Hungary, Poland, Romania, Slovak, Estonia, Latvia, Lithuania, Malta, Slovenia, Cyprus)	Multiple	Biodiesel (rapeseed) and biogas (rapeseed straw)	Y		Y	Both Edible and Inedible	Agricultural sectors	Food production	not specified	Using a general equilibrium model, the EU's policy to meet 20% renewable energy by 2020 under a biorefinery economy found that the oil seed sector grew by 627.8%, mostly in new member states. This expansion of oilseed production to meet energy needs led to negative GDP changes for other agricultural sectors.	Negative effect	Multinational	Long term	Predicted	De Lucia, C. & Bartlett, M. Implementing a biofuel economy in the EU: Lessons from the SUSTOIL project and future perspectives for next generation biofuels. Renewable & Sustainable Energy Reviews 29, 22-30, doi:10.1016/j.rser.2013.08.058 (2014).
Banse et al, 2014	Global impact of multinational biofuel mandates on land use, feedstock prices, international trade and land-use greenhouse gas emissions	Australia, Brazil, China, India, United States, European Union, Global	Multiple	Ethanol and Biodiesel, biofuel policies	Y	Y		Edible	Food security	Multiple food security parameters	Cereals, oilseeds, sugar beet, sugarcane	Using LEITAP model to assess biofuel policies on global food production and price, results indicate global biofuel policies contribute to food price increase, and thus contribute to declining food consumption especially in developing countries.	Negative effect	Global	Long term	Predicted	Banse, M. et al. Global impact of multinational biofuel mandates on land use, feedstock prices, international trade and land-use greenhouse gas emissions. Landbauforschung 64, 59-71, doi:10.3220/lbf_2014_59-72 (2014).
Al-Mulali, 2015	The Impact of Biofuel Energy Consumption on GDP Growth, Co-2 Emission, Agricultural Crop Prices, and Agricultural Production	Argentina, Brazil, Canada, China, Czech Rep, Finland, France, Germany, Italy, Netherlands, Poland, Portugal, Spain, Sweden, United Kingdom, United States	Multiple	Biofuel	Y	Y		Not specified	Food prices	Food price	Not specified	Study results indicate biofuels increases GDP growth, and increases both agriculture production and agriculture crop prices.	Both negative and positive	Global	Long term	Observed	Al-Mulali, U. The Impact of Biofuel Energy Consumption on GDP Growth, Co-2 Emission, Agricultural Crop Prices, and Agricultural Production. International Journal of Green Energy 12, 1100-1106, doi:10.1080/15435075.2014.892878 (2015).
Favretto et al, 2014	Unpacking livelihood challenges and opportunities in energy crop cultivation: perspectives on Jatropha curcas projects in Mali	Mali	Low	Jatropha	Y			Inedible	Farmer livelihood	Food availability	Not specified	Small scale jatropha production integrated with food production did not impact food security among small farmers in Mali. Jatrohpa was typically intercropped with other food crops. Small holder famers who did integrate jatropha production gained financial capital from selling jatrohpa seeds and soap. Spatial scale is both household and community.	Positive effect	Multiple	Short term	Observed	Favretto, N., Stringer, L. C. & Dougill, A. J. Unpacking livelihood challenges and opportunities in energy crop cultivation: perspectives on Jatropha curcas projects in Mali. Geographical Journal 180, 365-376, doi:10.1111/geoj.12053 (2014).
Hoffmann et al, 2015	Local biofuel production for rural electrification potentially promotes development but threatens food security in Laela, Western Tanzania	Tanzania	Low	Sunflower and ground nut oils	Y			Edible	Food insecurity	Food availability	Not specified	Comparative analysis schemes found that replacing food crops for biofuel crops will likely reduce food security and increase hunger for the poorest farmers in Laela. Spatial scale is both household and community.	Negative effect	Multiple	Both	Observed	Hoffmann, H., Uckert, G., Reif, C., Graef, F. & Sieber, S. Local biofuel production for rural electrification potentially promotes development but threatens food security in Laela, Western Tanzania. Regional Environmental Change 15, 1181-1190, doi:10.1007/s10113-014-0596-x (2015).
Fabiosa et al, 2010	Land Allocation Effects of the Global Ethanol Surge: Predictions from the International FAPRI Model	United States, Brazil	Multiple	Corn grain ethanol in the US, sugarcane in Brazil		Y		Edible	Food prices	Food price	Corn and sugarcane	US ethanol expansion has a greater impact on US and global food prices than Brazil ethanol expansion. This is because sugarcane expansion mainly effects sugarcane and sugar markets and does not compete with other food crops. However, US ethanol expansion is mainly corn which results in increasing corn prices which 'trickle down' to an increase in other food prices, mainly grains and soybeans. Inc…	Negative effect	Global	Long term	Predicted	Fabiosa, J. F. et al. Land Allocation Effects of the Global Ethanol Surge: Predictions from the International FAPRI Model. Land Economics 86, 687-706 (2010).
Avalos, 2014	Do oil prices drive food prices? The tale of a structural break	United States, Global	Multiple	Ethanol: corn		Y		Edible	Food prices	Food price	Corn, soy, and corn substitutes	Study results showed corn price was co-integrated with oil price, and soy price responds strongly to corn price. " The economic intuition proposed relates these changes to the RFS imposed by the Energy Policy Act of 2005, which made ethanol the only additive allowing gasoline producers to comply with the new standard. That caused a rapid and very large increase in the share of the US corn harvest…	Negative effect	Global	Long term	Observed	Avalos, F. Do oil prices drive food prices? The tale of a structural break. Journal of International Money and Finance 42, 253-271, doi:10.1016/j.jimonfin.2013.08.014 (2014).
Johansson et al, 2014	How the choice of biofuel system in a small-scale Swedish organic farm affects food production and NPK balance	Sweden	High	Rapeseed oil, ethanol from wheat and potatoes	Y	Y		Edible	Food production, number of people the farm can feed	Multiple food security parameters	Oat with undersown lucerne, winter rapeseed, winter wheat, potatoes, vegetables, buckwheat, cows, sheep, poultry	Replacing tractor conventional fuel with on-farm produced bioenergy from wheat and potatoes reduce food production by 23% and 18%, respectively. A combination of draught horse and rapeseed oil reduce food production by 6%. In all three scenarios the amount of people that could be fed by the farm was reduced.	Negative effect	Household	Short term	Both	Johansson, S., Ohlander, L., Belfrage, K., Sundberg, C. & Hansson, P.-A. How the choice of biofuel system in a small-scale Swedish organic farm affects food production and NPK balance. Acta Agriculturae Scandinavica Section B-Soil and Plant Science 64, 109-120, doi:10.1080/09064710.2013.867071 (2014).
Pilvere et al, 2012	Potential of Utilised Agricultural Area for Bioenergy Production: the Case of Latvia	Latvia	High	Biogas			Y	Inedible	land use change	Food production	Utilised agricultural area (UAA); land-use	The large amounts of utilised area in Latvia do not put new development of fields for biogas production in direct competition of current food production. Only 93,000HA of the 302,000HA of land could be developed for food-based agricultural purposes dependent on soil quality and overall feasibility. Extensive development of biogas related facilities will be the largest hurdle to overcome in relati…	None - found no effect	National	Short term	Predicted	Pilvere, I. & Deng, W. Potential of Utilised Agricultural Area for Bioenergy Production: the Case of Latvia. 2, 134-141, doi:10.1016/j.aasri.2012.09.025 (2012).
Nonhebel, 2007	Energy from agricultural residues and consequences for land requirements for food production	Netherlands	High	Cellulosic ethanol and electricity			Y	Inedible	Food production	Food production	Crop residues	Using crop residues as feedstock for bioenergy reduces the availability of residues for livestock feed, therefore residues should be left for feed and energy crops grown elsewhere specifically for bioenergy.	Negative effect	National	Not specified	Observed	Nonhebel, S. Energy from agricultural residues and consequences for land requirements for food production [electronic resource]. Agricultural Systems 94, 586-592, doi:http://dx.doi.org/10.1016/j.agsy.2007.02.004 (2007).
Ignaciuk et al, 2006	Competition between biomass and food production in the presence of energy policies: a partial equilibrium analysis	Poland	High	Hemp and willow short rotation coppice			Y	Inedible	Food prices	Food price	Not specified	In all scenarios, cereal and potato prices increased with biofuel expansion	Negative effect	National	Not specified	Predicted	Ignaciuk, A., Vohringer, F., Ruijs, A. & van Ierland, E. C. Competition between biomass and food production in the presence of energy policies: a partial equilibrium analysis. Energy Policy 34, 1127-1138, doi:10.1016/j.enpol.2004.09.010 (2006).
Herrmann et al, 2017	Competition between biofuel feedstock and food production: Empirical evidence from sugarcane outgrower settings in Malawi	Malawi	Low	Sugarcane		Y		Edible	Food insecurity	Food availability	Not specified	Farmers who grew sugarcane were more likely to use greater amounts of land and chemical inputs than non-farmers. Sugarcane expansion did not compromise household food production, in general.	None - found no effect	Household	Short term	Observed	Herrmann, R., Jumbe, C., Bruentrup, M. & Osabuohien, E. Competition between biofuel feedstock and food production: Empirical evidence from sugarcane outgrower settings in Malawi. Biomass and bioenergy, doi:https://doi.org/10.1016/j.biombioe.2017.09.002.
Abdelradi et al, 2015	Asymmetric price volatility transmission between food and energy markets: The case of Spain	Spain	High	Spanish biodiesel blend, Spanish sunflower oil	Y			Edible	Food prices and volatility	Food price	Sunflower oil	Biodiesel blend prices did not inﬂuence sunﬂower oil prices in the long-run, but did in the short-run causing a temporary increase in agricultural prices. Signiﬁcant volatility spillovers between sunﬂower and biodiesel markets were found.	Negative effect	National	Short term	Predicted	Abdelradi, F. & Serra, T. Asymmetric price volatility transmission between food and energy markets: The case of Spain. Agricultural Economics 46, 503-513, doi:10.1111/agec.12177 (2015).
Hammond et al, 2012	Risk assessment of UK biofuel developments within the rapidly evolving energy and transport sectors	United Kingdom	High	Liquid biofuels (not specified)				Both Edible and Inedible	Food prices	Food price	None	Expert stakeholders who completed the questionnaire identified rising food prices and misdirected land use as major risks for expanding biofuels in the UK.	Negative effect	National	Not specified	Observed	Hammond, G. P., Howard, H. R. & Tuck, A. Risk assessment of UK biofuel developments within the rapidly evolving energy and transport sectors. Proceedings of the Institution of Mechanical Engineers Part O-Journal of Risk and Reliability 226, 526-548, doi:10.1177/1748006x12448147 (2012).
Kristensen et al, 2014	Cassava as an energy crop: A case study of the potential for an expansion of cassava cultivation for bioethanol production in Southern Mali	Mali	Low	Bioethanol		Y		Edible	Food prices, food security, land-use change	Multiple food security parameters	Cassava	Farmers from surveys with 65 households in 2 Mali villages stated that they are interested in expansion of cassava cultivation for bioethanol. Competition with food crops is unlikely, as cassava production would primarily replace cotton production.	None - found no effect	Household	Short term	Observed	Kristensen, S. B. P., Birch-Thomsen, T., Rasmussen, K., Rasmussen, L. V. & Traore, O. Cassava as an energy crop: A case study of the potential for an expansion of cassava cultivation for bioethanol production in Southern Mali. Renewable Energy 66, 381-390, doi:10.1016/j.renene.2013.12.021 (2014).
Rasmussen et al, 2015	The sustainability of cassava-based bioethanol production in southern Mali	Mali	Low	Ethanol		Y		Edible	Food security, food production	Multiple food security parameters	Cassava	If the attiéké variety of cassava is used, farmers will benefit from increased incomes without jeopardizing food security.	Positive effect	Household	Long term	Predicted	Rasmussen, K. et al. The sustainability of cassava-based bioethanol production in southern Mali. Geografisk Tidsskrift-Danish Journal of Geography 115, 14-26, doi:10.1080/00167223.2014.1002512 (2015).
Lakapunrat et al, 2017	Policies, Socioeconomic, Institutional and Biophysical Factors Influencing the Change from Rice to Sugarcane in Nong Bua Lamphu Province, Thailand	Thailand	Middle	Biofuel		Y		Edible	Farmer perceptions	Food production	Sugarcane	Primary: Survey was completed in 230 farm households. Secondary: Policy documentation collected from gov. for policy analysis. No large concern about food security from farmers because they can easily purchase staple foods with increased income gathered from higher-value sugarcane production.	Positive effect	Household	Short term	Observed	Lakapunrat, N. & Thapa, G. B. Policies, Socioeconomic, Institutional and Biophysical Factors Influencing the Change from Rice to Sugarcane in Nong Bua Lamphu Province, Thailand. Environmental Management 59, 924-938, doi:10.1007/s00267-017-0843-2 (2017).
Skipper et al, 2009	Consumers' perceptions regarding tradeoffs between food and fuel expenditures: A case study of U.S. and Belgian fuel users	United States, Belgium	High	Ethanol, general biofuels	Y	Y		Edible	Consumer perceptions of food vs. fuel, increased food prices	Multiple food security parameters	Corn, livestock	Preferences for low food prices trumped low fuel prices, suggesting that government support for 1st gen biofuels would be generally unpopular to the public	Negative effect	Multinational	Short term	Both	Skipper, D. et al. Consumers' perceptions regarding tradeoffs between food and fuel expenditures: A case study of U.S. and Belgian fuel users [electronic resource]. Biomass and bioenergy 33, 973-987, doi:http://dx.doi.org/10.1016/j.biombioe.2009.03.010 (2009).
Saunders et al, 2009	Impacts of a United States' biofuel policy on New Zealand's agricultural sector	United States, New Zealand	High	ethanol production		Y		Edible	Food prices	Food price	corn, ethanol	This research looks at the impact of U.S. biofuel policy on corn prices, and New Zealand's pasture-based livestock sector. Livestock producers who use pasture-based systems are likely to see benefits from the changes in meat and milk markets, NZ producers would not be adversely affected by an increase in corn prices.	None - found no effect	Multinational	Long term	Predicted	Saunders, C., Kaye-Blake, W., Marshall, L., Greenhalgh, S. & Pereira, M. d. A. Impacts of a United States' biofuel policy on New Zealand's agricultural sector. Energy Policy 37, 3448-3454, doi:10.1016/j.enpol.2008.11.030 (2009).
Scovronick et al, 2013	The impact of biofuel-induced food-price inflation on dietary energy demand and dietary greenhouse gas emissions	Brazil, China, United States	Multiple	liquid biofuels( ethanol and biodiesel)	Y	Y		Edible	Food prices/demand	Multiple food security parameters	Not specified	The authors' analysis suggests that biofuel-induced food-price inflation could result in net diet-related GHG savings in the USA, where the direction of impact in Brazil and China is much more unclear.	Negative effect	Multinational	Long term	Predicted	Scovronick, N. & Wilkinson, P. The impact of biofuel-induced food-price inflation on dietary energy demand and dietary greenhouse gas emissions. Global Environmental Change-Human and Policy Dimensions 23, 1587-1593, doi:10.1016/j.gloenvcha.2013.09.013 (2013).
Rajcaniova et al, 2011	The Impact of Biofuel Policies on Food Prices in the European Union	European Union	Multiple	bioethanol		Y		Edible	Food prices	Food price	N/A	Impact of maize prices on bioethanol prices is small. But in the second period of statistics, more relationship variance was found showing that more modernly biofuel production is beginning to have influence on fuel and food prices. While prices between food and fuel have not been strongly correlated in the past, the relationship between the two is increasing with time.	Negative effect	Multinational	Long term	Predicted	Rajcaniova, M. & Pokrivcak, J. The Impact of Biofuel Policies on Food Prices in the European Union. Ekonomicky Casopis 59, 459-471 (2011).
Kim et al, 2013	Impact of increasing liquid biofuel usage on EU and UK agriculture	United Kingdom, EU-27	Multiple	First generation bioethanol and biodiesel	Y	Y		Edible	Food prices	Food price	Wheat, barley, maize, rapeseed, soybean, sunflower seed, livestock	Increasing biofuel production to meet 10% of UK transport needs impacts agricultural markets. Demand increases for oilseeds and vegetable oils, increasing their prices. Wheat, barley, and corn and relatively unchanged due to changes in imports and exports.	Negative effect	Multinational	Long term	Predicted	Kim, I. S., Binfield, J., Patton, M., Zhang, L. & Moss, J. Impact of increasing liquid biofuel usage on EU and UK agriculture. Food Policy 38, 59-69, doi:10.1016/j.foodpol.2012.10.006 (2013).
Castaneda-Ayarza et al, 2017	Final and B molasses for fuel ethanol production and some market implications	Australia, Colombia, Guatemala, India, Mexico, Thailand	Multiple	Ethanol production from A and B molasses		Y		Edible	Food production	Food production	Sugarcane	Use of A and B molasses for ethanol production resulted in a 40.2% and 15.5% reduction in sugar manufacturing, respectively. In all scenarios, production of ethanol from A and B molasses would lead to a reduction in sugar production, manufacturing, and exports.	Negative effect	Multinational	Short term	Observed	Castaneda-Ayarza, J. A. & Barbosa Cortez, L. A. Final and B molasses for fuel ethanol production and some market implications. Renewable & Sustainable Energy Reviews 70, 1059-1065, doi:10.1016/j.rser.2016.12.010 (2017).
Monteiro et al, 2012	The impact of ethanol production on food prices: The role of interplay between the U.S. and Brazil	Brazil, United States	Multiple	Ethanol		Y		Edible	Food prices and land competition	Multiple food security parameters	Corn and sugarcane	The interplay between Brazil and US ethanol production has impacts on food prices but not necessarily negative. "We find a positive significant effect of Brazilian market share in world ethanol market on relative food prices. We also find Brazilian cane ethanol area to have a negative effect on relative food prices"	Both negative and positive	Multinational	Long term	Predicted	Monteiro, N., Altman, I. & Lahiri, S. The impact of ethanol production on food prices: The role of interplay between the U.S. and Brazil. Energy Policy 41, 193-199, doi:10.1016/j.enpol.2011.10.035 (2012).
Acosta et al, 2016	The Role of Bioenergy in Enhancing Energy, Food and Ecosystem Sustainability Based on Societal Perceptions and Preferences in Asia	Phillipines, India, China	Multiple	First generation biofuels	Y	Y		Edible	Food insecurity	Food availability	Not specified	Survey results indicated the preferred role of bioenergy for sustainable development and social and economic concerns were energy security in China, food security in India, and ecosystem degradation in the Philippines.	Negative effect	Multinational	Short term	Observed	Acosta, L. A. et al. The Role of Bioenergy in Enhancing Energy, Food and Ecosystem Sustainability Based on Societal Perceptions and Preferences in Asia. Agriculture-Basel 6, doi:10.3390/agriculture6020019 (2016).
Hess et al, 2016	A sweet deal? Sugarcane, water and agricultural transformation in Sub-Saharan Africa	Sub-Saharan Africa	Multiple	Sugarcane		Y		Edible	land use change	Food production	Not specified	Sugarcane expansion was found neither good nor bad, or sustainable or unsustainable. Negative impacts associated with sugarcane depend on sociopolitical factors of the region	None - found no effect	Multinational	Long term	Both	Hess, T. M. et al. A sweet deal? Sugarcane, water and agricultural transformation in Sub-Saharan Africa. Global Environmental Change-Human and Policy Dimensions 39, 181-194, doi:10.1016/j.gloenvcha.2016.05.003 (2016).
Watson, 2011	Potential to expand sustainable bioenergy from sugarcane in southern Africa	Angola, Malawi, Mozambique, Tanzania, Zambia, Zimbabwe	Multiple	sugarcane		Y		Edible	land use change	Food production	non-cropped, available land for sugarcane production	there is a lot of potential for sugarcane production in this area using land not currently cultivated for food. Land is unlikely to be a limiting factor in creating rural livelihoods and alleviate poverty, decreasing food insecurity	Positive effect	Multinational	Long term	Predicted	Watson, H. K. Potential to expand sustainable bioenergy from sugarcane in southern Africa. Energy Policy 39, 5746-5750, doi:10.1016/j.enpol.2010.07.035 (2011).
Johansson et al, 2007	A scenario based analysis of land competition between food and bioenergy production in the US	United States	High	Bioenergy cultivated on both cropland some on grazing land. Residue from food and forestry sectors.			Y	Inedible	Food and land prices	Food price	Maize, wheat, oil crops, hay, grazing animals	Expanding bioenergy crops and plantations appropriate significant amounts of cropland and grazing land, with most plantations being established on existing cropland. If plantations are established on grazing land, prices are unaffected. If an increase in the carbon tax occurs, food prices double.	Negative effect	National	Long term	Both	Johansson, D. J. A. & Azar, C. A scenario based analysis of land competition between food and bioenergy production in the US [electronic resource]. Climatic Change 82, 267-291, doi:http://dx.doi.org/10.1007/s10584-006-9208-1 (2007).
Khanna et al, 2011	Supply of Cellulosic Biofuel Feedstocks and Regional Production Pattern	United States	High	corn stover, wheat straw, switchgrass, miscanthus			Y	Inedible	bioenergy potential without harming food production	Food production	not specified	It is possible to produce 1 billion tons of biomass feedstock in the US without competing for food/feed production. However, high biomass prices are needed to make it economically feasible for farmers to do so	None - found no effect	National	Long term	Predicted	Khanna, M., Chen, X., Huang, H. & Önal, H. Supply of Cellulosic Biofuel Feedstocks and Regional Production Pattern. American Journal of Agricultural Economics 93, 473-480 (2011).
Ge et al, 2014	Non-grain fuel ethanol expansion and its effects on food security: A computable general equilibrium analysis for China	China	High-middle	Sweet sorghum and cassava fuel ethanol		Y		Edible	Food prices	Food price	Not specified	Under both scenarios, food prices are increased when non-grain fuel ethanols are expanded. Food supply and consumption can be maintained when land is available. Urban households are more negatively impacted than rural households. Spatial scale is studied at both national and household.	Negative effect	Multiple	Long term	Predicted	Ge, J., Lei, Y. & Tokunaga, S. Non-grain fuel ethanol expansion and its effects on food security: A computable general equilibrium analysis for China. Energy 65, 346-356, doi:10.1016/j.energy.2013.10.093 (2014).
Qiu et al, 2012	Considering macroeconomic indicators in the food before fuel nexus	United States	High	Liquid biofuels		Y		Edible	Food prices	Food price	Corn	Using structural vector autoregression (SVAR) model along with a direct acyclic graph, determined that biofuel production can cause short-term price increases in food but not long-term shifts in price structures while oil prices are the real drivers for ethanol and corn prices.	Negative effect	National	Long term	Both	Qiu, C., Colson, G., Escalante, C. & Wetzstein, M. Considering macroeconomic indicators in the food before fuel nexus. Energy Economics 34, 2021 (2012).
Paschalidou et al, 2016	Energy crops for biofuel production or for food? - SWOT analysis (case study: Greece)	Greece	High	Liquid biofuels	Y	Y		Edible	Food security, food production	Multiple food security parameters	Oilseeds and cereal crops	Using crops for biofuels can increase food security due to increased demand for crop and processing.	Positive effect	National	Short term	Observed	Paschalidou, A., Tsatiris, M. & Kitikidou, K. Energy crops for biofuel production or for food? - SWOT analysis (case study: Greece). Renewable Energy 93, 636-647, doi:10.1016/j.renene.2016.03.040 (2016).
Thompson et al, 2013	Second generation biofuels and food crops: Co-products or competitors?	United States	High	warm season grasses, wheat straw, corn stover, forestry matter, municipal solid waste			Y	Inedible	food prices, land availability	Multiple food security parameters	corn, wheat	food implications of 2nd gen biofuels depends on context -- food crop byproducts are the most beneficial while others that take the place of food crops can be detrimental to food prices	Both negative and positive	National	Long term	Predicted	Thompson, W. & Meyer, S. Second generation biofuels and food crops: Co-products or competitors? Global Food Security-Agriculture Policy Economics and Environment 2, 89-96, doi:10.1016/j.gfs.2013.03.001 (2013).
Lajdova et al, 2016	Consequences of maize cultivation intended for biogas production	Slovakia	High	Ethanol: Maize cultivation for biogas production		Y		Edible	land use change	Food production	Maize Silage	Results show that biogas industry development increases the area of land used for maize production, negative impact is revealed in the case of live bovine animal production. No relevance for cereal production.	Negative effect	National	Long term	Observed	Lajdova, Z., Lajda, J., Kapusta, J. & Bielik, P. Consequences of maize cultivation intended for biogas production. Agricultural Economics-Zemedelska Ekonomika 62, 543-549, doi:10.17221/209/2016-agricecon (2016).
Demirer et al, 2012	The effect of ethanol listing on corn prices: Evidence from spot and futures markets	United States	High	corn ethanol		Y		Edible	Food price volatility	Food price	corn	Ethanol listing resulted in a significant increase in corn price volatility	Negative effect	National	Long term	Predicted	Demirer, R., Kutan, A. M. & Shen, F. The effect of ethanol listing on corn prices: Evidence from spot and futures markets. Energy Economics 34, 1400-1406, doi:10.1016/j.eneco.2012.06.018 (2012).
Diffenbaugh et al, 2012	Response of corn markets to climate volatility under alternative energy futures	United States	High	Corn grain ethanol		Y		Edible	Food price volatility	Food price	Corn	Corn price volatility is influenced more by climate change than by biofuel mandate policies. However, sensitivity is increased by 50% when biofuel mandates are in place. Thus, climate change AND biofuel exhibit higher sensitivity for corn price volatility than either alone, though both alone also have a negative effect.	Negative effect	National	Long term	Predicted	Diffenbaugh, N. S., Hertel, T. W., Scherer, M. & Verma, M. Response of corn markets to climate volatility under alternative energy futures. Nature Climate Change 2, 514-518, doi:10.1038/nclimate1491 (2012).
Huang et al, 2017	Analysis of the Relative Sustainability of Land Devoted to Bioenergy: Comparing Land-Use Alternatives in China	China	High-middle	Bioenergy (not specified)				Not specified	Land use, farmer income	Multiple food security parameters	Not specified	Bioenergy score fairly high in all three sustainability dimensions (economic, environmental, and social). Bioenergy was found to be more economically beneficial than food production in China. Bioenergy scored the highest overall sustainability score for land use.	Positive effect	National	Long term	Observed	Huang, J., Li, W., Huang, X. & Guo, L. Analysis of the Relative Sustainability of Land Devoted to Bioenergy: Comparing Land-Use Alternatives in China. Sustainability 9, doi:10.3390/su9050801 (2017).
Drabik et al, 2016	The effect of ethanol policies on the vertical price transmission in corn and food markets	United States	High	Corn grain ethanol		Y		Edible	Food prices	Food price	Corn	Ethanol alters price transmission under the US biofuel blending tax credit in both corn and food markets	Negative effect	National	Short term	Predicted	Drabik, D., Ciaian, P. & Pokrivcak, J. The effect of ethanol policies on the vertical price transmission in corn and food markets. Energy Economics 55, 189-199, doi:10.1016/j.eneco.2016.02.010 (2016).
Gardebroek et al, 2013	Do energy prices stimulate food price volatility? Examining volatility transmission between US oil, ethanol and corn markets	United States	High	corn ethanol		Y		Edible	Food price volatility	Food price	corn	Significant volatility spillovers were found from corn to ethanol prices but not vice versa. Energy markets did not stimulate corn price volatility. In sum, corn prices impacted ethanol prices but ethanol prices did not impact corn prices	None - found no effect	National	Long term	Observed	Gardebroek, C. & Hernandez, M. A. Do energy prices stimulate food price volatility? Examining volatility transmission between US oil, ethanol and corn markets. Energy Economics 40, 119 (2013).
Hausman et al, 2012	Farm Acreage Shocks and Crop Prices: An SVAR Approach to Understanding the Impacts of Biofuels	United States	High	corn ethanol		Y		Edible	Food prices	Food price	corn	Vector autoregression framework modeling found that 27% of the corn price rise can be attributed to expansion of corn ethanol production during the boom of 2006/2007	Negative effect	National	Long term	Observed	Hausman, C., Auffhammer, M. & Berck, P. Farm Acreage Shocks and Crop Prices: An SVAR Approach to Understanding the Impacts of Biofuels. Environmental & Resource Economics 53, 117-136, doi:10.1007/s10640-012-9550-x (2012).
Luchansky et al, 2009	Supply and demand elasticities in the US fuel market	United States	High	ethanol		Y		Edible	Food price	Food price	corn	The increase in ethanol production due to governmental ethanol requirements, was found to increase corn price.	Negative effect	National	Long term	Both	Luchansky, M. S. & Monks, J. Supply and demand elasticities in the US ethanol fuel market. Energy Economics 31, 403-410, doi:10.1016/j.eneco.2008.12.005 (2009).
McPhail et al, 2012	Impact of US biofuel policy on US corn and gasoline price volatility	United States	High	ethanol		Y		Edible	Food price volatility	Food price	biofuel policies on corn price	In the study, both theoretical and empirical results suggested current ethanol policies decrease the price elasticity and demand for corn and therefore increase price variability.	Negative effect	National	Long term	Observed	McPhail, L. L. & Babcock, B. A. Impact of US biofuel policy on US corn and gasoline price variability. Energy 37, 505-513, doi:10.1016/j.energy.2011.11.004 (2012).
Muhammad et al, 2010	Dynamic effects of grain and energy prices on the catfish feed and farm sectors	United States	High	Ethanol		Y		Edible	Animal feed prices	Food price	Corn	Higher ethanol byproduct (DDGS) prices have a negative impact on catfish feed prices that use DDGS as a key ingredient.	Negative effect	National	Long term	Predicted	Muhammad, A. & Zheng, H. Dynamic effects of grain and energy prices on the catfish feed and farm sectors. Journal of agricultural and applied economics 42, 719-730, doi:http://hdl.handle.net/10113/48886 (2010).
Tokgoz et al, 2008	Bottlenecks, Drought, and Oil Price Spikes: Impact on U.S. Ethanol and Agricultural Sector	United States	High	ethanol		Y		Edible	food production	Food production	corn and soybeans for food/feed	biofuels will impact ag sector for a long time, a large crude oil price shock could greatly increase ethanol production and corn prices even with a demand bottleneck	Negative effect	National	Long term	Predicted	Tokgoz, S. et al. Bottlenecks, Drought, and Oil Price Spikes: Impact on U.S. Ethanol and Agricultural Sectors. Review of Agricultural Economics 30, 604-622, doi:10.1111/j.1467-9353.2008.00436.x (2008).
Applanaidu et al, 2014	An Econometric Analysis of Food Security and Related Macroeconomic Variables in Malaysia: A Vector Autoregressive Approach (VAR)	Malaysia	High-middle	Biodiesel	Y			Edible	Food insecurity	Food availability	Various: edible food crops (Food Price Index)	Using VAR, results indicated food security shocks due to biodiesel production in Malaysia were not significant in year one, but increased until year 10.	Negative effect	National	Long term	Predicted	Applanaidu, S. D., Bakar, N. A. A. & Baharudin, A. H. An Econometric Analysis of Food Security and Related Macroeconomic Variables in Malaysia: A Vector Autoregressive Approach (VAR). UMK Procedia 1, 93-102, doi:https://doi.org/10.1016/j.umkpro.2014.07.012 (2014).
Jean Vasile et al, 2016	Implications of agricultural bioenergy crop production and prices in changing the land use paradigm: The case of Romania	Romania	High-middle	Biodiesel: rape, sunflower and soybean	Y			Edible	Food production, Food prices	Multiple food security parameters	Wheat, barley, oatmeal, corn, sunflower, soybeans, sugar beet	The study concluded that bioenergy markets are in competition with food markets for arable land which will result in higher agricultural prices.	Negative effect	National	Long term	Observed	Jean Vasile, A., Gheorghe, H. P., Ion Raluca, A., Nica, E. & Zaharia, M. Implications of agricultural bioenergy crop production and prices in changing the land use paradigm: The case of Romania. Land Use Policy 50, 399-407, doi:http://dx.doi.org/10.1016/j.landusepol.2015.10.011 (2016).
Vasile et al, 2016	Implications of agricultural bioenergy crop production and prices in changing the land use paradigm-The case of Romania	Romania	High-middle	Rape, sunflower, soybean	Y			Edible	Food prices	Food price	Wheat, barley, corn, oatmeal, other cereals produced mainly for human and animal feed	International biofuels may have a negative effect on global food security--in Romania rape cultivation is expanding in new agricultural lands. Food price increases can be mitigated by cultivation on marginal lands	Negative effect	National	Short term	Observed	Vasile, A. J., Andreea, I. R., Popescu, G. H., Elvira, N. & Marian, Z. Implications of agricultural bioenergy crop production and prices in changing the land use paradigm-The case of Romania. Land Use Policy 50, 399-407, doi:10.1016/j.landusepol.2015.10.011 (2016).
Maltsoglou et al, 2015	Combining bioenergy and food security: an approach and rapid appraisal to guide bioenergy policy formulation	Malawi	Low	biofuels: crop or livestock residue			Y	Inedible	food production	Food production	Sunflower, soybean, maize, sorghum	Using Bioenergy and Food Security (BEFS) Rapid Appraisal, the potential for households to secure energy from commodity crop residue was assessed and presented opportunities such as additional income and employment.	Positive effect	National	Long term	Predicted	Maltsoglou, I. et al. Combining bioenergy and food security: An approach and rapid appraisal to guide bioenergy policy formulation. Biomass & Bioenergy 79, 80-95, doi:10.1016/j.biombioe.2015.02.007 (2015).
Wu et al, 2013	Global maize trade and food security: implications from a social model	United States	High	ethanol		Y		Edible	Food insecurity, prices	Multiple food security parameters	corn	If demand for ethanol reduces the availability of corn for importing countries such as Japan and South Korea, food insecurity could increase.	Negative effect	National	Long term	Predicted	Wu, F. & Guclu, H. Global Maize Trade and Food Security: Implications from a Social Network Model. Risk Analysis 33, 2168-2178, doi:10.1111/risa.12064 (2013).
Arndt et al, 2011	Gender Implications of Biofuels Expansion in Africa: The Case of Mozambique	Mozambique	Low	Jatropha	Y			Inedible	Food production, food availability	Multiple food security parameters	Not specified	Study results indicate that biofuel expansion in Mozambique reduces poverty, but when considering gender of workforce, women-led biofuel systems lead to food crop production decreases.	Both negative and positive	National	Long term	Predicted	Arndt, C., Benfica, R. & Thurlow, J. Gender Implications of Biofuels Expansion in Africa: The Case of Mozambique. World Development 39, 1649-1662, doi:10.1016/j.worlddev.2011.02.012 (2011).
Schut et al, 2015	The policy and practice of sustainable biofuels: Between global frameworks and local heterogeneity. The case of food security in Mozambique	Mozambique	Low	biofuel	Y			Inedible	Food insecurity	Food availability	jatropha	The results were mixed and influenced by the type and size of the agro-industrial or smallholder production system. There were less positive impacts for smallholder projects as compared to agro-industrial projects.	Both negative and positive	National	Short term	Observed	Schut, M. & Florin, M. J. The policy and practice of sustainable biofuels: Between global frameworks and local heterogeneity. The case of food security in Mozambique. Biomass & Bioenergy 72, 123-135, doi:10.1016/j.biombioe.2014.11.009 (2015).
Zhang et al, 2009	Ethanol, Corn, and Soybean Price Relations in a Volatile Vehicle-Fuels Market	United States	High	Ethanol, corn, soybean, gasoline and oil markets	Y	Y		Edible	Food price volatility	Food price	Corn and soybean	Market shocks between agriculture, biofuel, and oil markets result in short term increases in agricultural commodity prices. Decentralized open markets can mitigate shock. Long run relations between ethanol, oil, gasoline, and corn and soybean prices were not observed.	Negative effect	National	Both	Predicted	Zhang, Z., Lohr, L., Escalante, C. & Wetzstein, M. Ethanol, Corn, and Soybean Price Relations in a Volatile Vehicle-Fuels Market. Energies 2, 320-339, doi:10.3390/en20200320 (2009).
Qiu et al, 2011	Biofuel Development, Food Security and the Use of Marginal Land in China	China	High-middle	Ethanol		Y		Edible	Food security, food production	Multiple food security parameters	Corn	Using marginal lands to boost ethanol production has limited potential while expansion to 10 million metric tons of ethanol by 2020 should be possible without infringing on food security.	None - found no effect	National	Both	Both	Qiu, H. et al. Biofuel Development, Food Security and the Use of Marginal Land in China. Journal of Environmental Quality 40, 1058-1067, doi:10.2134/jeq2011.0012 (2011).
Gunatilake, 2012	Financial and Economic Assessment of Biodiesel Production and Use in India	India	Low-middle	jatropha and pongamia	Y			Inedible	bioenergy potential without harming food production	Food production	not specified	The 20% blending requirement is possible without impacting food production in India if biofuels are grown on marginal lands	None - found no effect	National	Short term	Predicted	Gunatilake, H. Financial and Economic Assessment of Biodiesel Production and Use in India. Journal of Resources, Energy and Development 9, 59 (2012).
Wu et al, 2012	Will the development of bioenergy in China create a food security problem? Modeling with fuel ethanol as an example	China	High-middle	ethanol		Y		Edible	Food production, food insecurity, prices	Multiple food security parameters	corn	Food security can become a problem if demand for corn for ethanol production increases without securing additional sources of corn domestically or through imports.	Negative effect	National	Long term	Predicted	Wu, F., Zhang, D. & Zhang, J. Will the development of bioenergy in China create a food security problem? Modeling with fuel ethanol as an example. Renewable Energy 47, 127-134, doi:10.1016/j.renene.2012.03.039 (2012).
Yang et al, 2008	Fighting global food prices in the developing world: the response of China and its effect on domestic and world markets	China	High-middle	liquid biofuels	Y	Y		Edible	Food insecurity, prices	Multiple food security parameters	corn and soybeans	CGE model results found that higher oil prices and growing demand for biofuels in 2008 led to higher prices for corn and soybean but Chinese policy chose instead to drawdown soybean stocks to keep prices artificially low, until those stocks ran out and prices had to return to global levels. "We also find that the emergence of biofuels production added about an equal amount of upward pressure on C…	Negative effect	National	Short term	Predicted	Yang, J., Qiu, H., Huang, J. & Rozelle, S. Fighting global food price rises in the developing world: the response of China and its effect on domestic and world markets. Agricultural Economics 39, 453-464, doi:10.1111/j.1574-0862.2008.00351.x (2008).
Nzila et al, 2010	Biowaste energy potential in Kenya	Kenya	Low-middle	Biogas			Y	Inedible	Potential food availability	Food availability	Waste from maize, barley, cotton, tea and sugarcane	Using crop waste can produce bioenergy without impacting food security in the country.	None - found no effect	National	Short term	Observed	Nzila, C., Dewulf, J., Spanjers, H., Kiriamiti, H. & van Langenhove, H. Biowaste energy potential in Kenya. Renewable Energy 35, 2698-2704, doi:10.1016/j.renene.2010.04.016 (2010).
Ozoegwu et al, 2017	Biomass and bioenergy potential of cassava waste in Nigeria: Estimations based partly on rural-level garri processing case studies	Nigeria	Low-middle	Ethanol			Y	Inedible	Food security, food production	Multiple food security parameters	Cassava waste	Cassava is grown extensively to reduce food insecurity so using the crop waste for bioenergy provides sufficient volumes to be viable.	Positive effect	National	Long term	Observed	Ozoegwu, C. G., Eze, C., Onwosi, C. O., Mgbemene, C. A. & Ozor, P. A. Biomass and bioenergy potential of cassava waste in Nigeria: Estimations based partly on rural-level garri processing case studies. Renewable & Sustainable Energy Reviews 72, 625-638, doi:10.1016/j.rser.2017.01.031 (2017).
Yang et al, 2009	Land and water requirements of biofuel and implications for food supply and the environment in China	China	High-middle	First generation biofuels		Y		Edible	land and water requirements	Food production	Not specified	Current biofuel production from maize reduces the market availability for maize for other uses by 6%. 5-10% of total cultivated land in China is needed to meet 2020 biofuel targets. Water requirement would be 32-72 cubic km to produce target biofuels, approximately the annual discharge of the Yellow River. 2020 biofuel targets are not feasible given the land and water requirements and will thus p…	Negative effect	National	Long term	Observed	Yang, H., Zhou, Y. & Liu, J. Land and water requirements of biofuel and implications for food supply and the environment in China. Energy Policy 37, 1876-1885, doi:10.1016/j.enpol.2009.01.035 (2009).
Brinkman et al, 2017	Low-ILUC-risk ethanol from Hungarian maize	Hungary	High-middle	Ethanol: maize		Y		Edible	Food production: ILUC	Food production	Not specified	In the study, through the investment of improving ag yields and thus freeing land for bioenergy production, indirect land use change is minimized.	None - found no effect	National	Short term	Observed	Brinkman, M. L. J., Wicke, B. & Faaij, A. P. C. Low-ILUC-risk ethanol from Hungarian maize. Biomass & Bioenergy 99, 57-68, doi:10.1016/j.biombioe.2017.02.006 (2017).
Scheunemann et al, 2017	Leveling the field for biofuels: comparing the economic and environmental impacts of biofuel and other export crops in Malawi	Malawi	Low	biofuel crops		Y		Edible	Food insecurity	Food availability	Sugarcane-ethanol;	The author's integrated modeling framework assesses both the economic and environmental impacts of producing biofuels in Malawi. They find that sugarcane production on large-scale estate farms has the largest positive effect on economic growth. However, irrigated outgrower schemes are more effective at reducing poverty. Reliance on rainfed cropping systems leads to far less favorable food securit…	Both negative and positive	National	Long term	Predicted	Schuenemann, F., Thurlow, J. & Zeller, M. Leveling the field for biofuels: comparing the economic and environmental impacts of biofuel and other export crops in Malawi. Agricultural Economics 48, 301-315, doi:10.1111/agec.12335 (2017).
Thurlow et al, 2016	Producing Biofuels in Low-Income Countries: An Integrated Environmental and Economic Assessment for Tanzania	Tanzania	Low	sugarcane-ethanol		Y		Edible	land use change	Food production	food crops, pasture land	sugarcane is more valuable than other crops, raising the GDP, land-labor ratio is higher which releases labor to other sectors, also it is export crops rather than food crops that would be displaced in Tanzania	Positive effect	National	Long term	Observed	Thurlow, J., Branca, G., Felix, E., Maltsoglou, I. & Rincon, L. E. Producing Biofuels in Low-Income Countries: An Integrated Environmental and Economic Assessment for Tanzania. Environmental & Resource Economics 64, 153-171, doi:10.1007/s10640-014-9863-z (2016).
Aggarwal et al, 2007	Fuel ethanol production from Indian agriculture - Opportunities and constraints	India	Low-middle	Ethanol: sugarcane, cassava, potato, cereals		Y		Edible	Food insecurity	Food availability	Cereals, tubers, carbohydrate crops	Results indicate that producing biomass to meet India's 10% blending requirement does not have a large impact on land and other resources, however, the land needed could produce food for almost 4.67 million people with by-products able to feed a few million livestock.	Negative effect	National	Short term	Observed	Aggarwal, P. K., Joshi, H. C., Kumar, S., Gupta, N., & Kumar, S. Fuel ethanol production from Indian agriculture- opportunities and constraints. Outlook on Agriculture 36, 167-174, (2007).
Khanna et al, 2013	Can India Meet Biofuel Policy Targets? Implications for Food and Fuel Prices	India	Low-middle	sugarcane and molasses ethanol		Y		Edible	Agricultural markets	Food price	mainly sugarcane, rice, wheat, sorghum, corn, groundnut, rapeseed, cotton and soy	Meeting the 20% blending mandate is possible in India by expanding sugarcane production by less than 1M ha (less than 1% of crop land considered in the model) while only having a very small negative impact on food prices	None - found no effect	National	Long term	Predicted	Khanna, M., Oenal, H., Crago, C. L. & Mino, K. Can India Meet Biofuel Policy Targets? Implications for Food and Fuel Prices. American Journal of Agricultural Economics 95, 296-302, doi:10.1093/ajae/aas040 (2013).
Ravindranath et al, 2011	Biofuel production and implications for land use, food production and environment in India	India	Low-middle	biodiesel and bioethanol	Y	Y		Edible	land use change	Food production	field production	Current agricultural production has stabilized due to the availability of viable land resources. There are a fair amount of wastelands available to grow biofuel crops on, they will not be in direct competition with food production.	None - found no effect	National	Long term	Observed	Ravindranath, N. H., Lakshmi, C. S., Manuvie, R. & Balachandra, P. Biofuel production and implications for land use, food production and environment in India. Energy Policy 39, 5737-5745, doi:10.1016/j.enpol.2010.07.044 (2011).
Ali et al, 2013	Impact assessment of global and national biofuels developments on agriculture in Pakistan	Pakistan	Low-middle	Ethanol and biodiesel	Y	Y		Edible	Food prices	Food price	Maize, sugarcane, rapeseed, soybean	Using GTAP, the scenarios modeled indicated sugarcane price and production in Pakistan would increase.	Negative effect	National	Long term	Predicted	Ali, T., Huang, J. & Yang, J. Impact assessment of global and national biofuels developments on agriculture in Pakistan. Applied Energy 104, 466-474, doi:10.1016/j.apenergy.2012.11.047 (2013).
Mendes et al, 2013	Multicriteria mapping of stakeholder preferences for the sustainability of the Brazilian program for biodiesel production	Brazil	Middle	Biodiesel: plant origin (80% soybean oil)	Y			Edible	food production, food security	Multiple food security parameters	various	Through stakeholder interviews, this study examined the sustainability of the Brazilian biodiesel program. Stakeholders identified 6 main priorities including food production. "The results obtained from all the respondents indicate that the six most critical parameters are: improving the productive capacity of the land, non deforestation, production inputs, land access, engine problems, and land …	Negative effect	National	Short term	Observed	Mendes, P. A. S., Barros, A. K., d'Avila, L. A. & Antunes, A. M. Multicriteria Mapping of Stakeholder Preferences for the Sustainability of the Brazilian Program for Biodiesel Production and Use. Environmental Progress & Sustainable Energy 32, 1262-1270, doi:10.1002/ep.11724 (2013).
Banerjee, 2012	Socioeconomic and Land Use Trade-Offs of Ethanol Expansion in Brazil	Brazil	Middle	Ethanol: sugarcane		Y		Edible	Food production, food prices	Multiple food security parameters	Not specified	Using the CGE framework, it was found that agricultural land tends to expand with ethanol production. This leads to a short-term decrease in food price, which levels out in the long run.	Both negative and positive	National	Both	Predicted	Banerjee, O., Macpherson, A. J. & Alavalapati, J. R. R. Socioeconomic and Land Use Trade-Offs of Ethanol Expansion in Brazil. Journal of Sustainable Forestry 31, 98-119, doi:10.1080/10549811.2011.566115 (2012).
Bentivoglio et al, 2016	Interdependencies between Biofuel, Fuel and Food Prices: The Case of the Brazilian Ethanol Market	Brazil	Middle	Sugarcane Ethanol		Y		Edible	Food prices	Food price	Sugarcane	Results indicate ethanol prices are affected by food and fuel price, but there is not strong evidence that change in ethanol price impacts food price.	None - found no effect	National	Long term	Observed	Bentivoglio, D., Finco, A. & Piedade Bacchi, M. R. Interdependencies between Biofuel, Fuel and Food Prices: The Case of the Brazilian Ethanol Market. Energies 9, doi:10.3390/en9060464 (2016).
Bergquist et al, 2012	Participatory emergy synthesis of integrated food and biofuel production: a case study from Brazil	Brazil	Middle	Ethanol and biodiesel	Y	Y		Edible	Food production, food security	Multiple food security parameters	Ethanol crops (sugarcane), biodiesel (oilseeds), local corn, milk production	The study assessed the model Cooperbio to assess smallholder experience in small-scale on farm production of ethanol and biodiesel with food production. Small-holders largely focused on the positive aspects of on-farm biofuel and food production.	Positive effect	National	Long term	Observed	Bergquist, D. A., Cavalett, O. & Rydberg, T. Participatory emergy synthesis of integrated food and biofuel production: a case study from Brazil. Environment Development and Sustainability 14, 167-182, doi:10.1007/s10668-011-9314-8 (2012).
Rincon et al, 2014	Analysis of technological schemes for the efficient production of added-value products from Colombian oleochemical feedstocks	Colombia	Middle	Biodiesel	Y			Both Edible and Inedible	Food security, food production, land competition	Multiple food security parameters	Oil palm, maize, jatropha, castor bean, and microalgae	Feedstock production for biodiesel led to negative food security impacts on corn, sunflower, sesame and rapeseed.	Negative effect	National	Short term	Both	Rincon, L. E., Hernandez, V. & Cardona, C. A. Analysis of technological schemes for the efficient production of added-value products from Colombian oleochemical feedstocks. Process Biochemistry 49, 474-489, doi:10.1016/j.procbio.2013.11.015 (2014).
Harahap et al, 2017	Land allocation to meet sectoral goals in Indonesia: An analysis of policy coherence	Indonesia	Middle	palm biodiesel	Y			Edible	land use change	Multiple food security parameters	crop land allocation	There is currently an overallocation of land use for biofuel production than is currently available (about 8.47 Mha) to maintain food security.	Negative effect	National	Short term	Observed	Harahap, F., Dilip, K. & Semida, S. Land allocation to meet sectoral goals in Indonesia©Ø℗€℗”An analysis of policy coherence. Land Use Policy 61, 451-465, doi:http://dx.doi.org/10.1016/j.landusepol.2016.11.033 (2017).
Koh et al, 2010	Spatially explicit scenario analysis for reconciling agricultural expansion, forest protection, and carbon conservation in Indonesia	Indonesia	Middle	Palm oil	Y			Edible	land use change	Food production	Not specified	Doubling palm oil production for bioenergy has net economic benefits for producers and individuals working in the industry. However, there is potential for a significant impacts to carbon stocks, forest, biodiversity, and rice production. The only way to mitigate negative impacts to forest and croplands is through a specially explicit development strategy where palm oil can only be produced on la…	Both negative and positive	National	Long term	Predicted	Koh, L. P. & Ghazoul, J. Spatially explicit scenario analysis for reconciling agricultural expansion, forest protection, and carbon conservation in Indonesia. Proceedings of the National Academy of Sciences of the United States of America 107, 11140-11144, doi:10.1073/pnas.1000530107 (2010).
Brehmer et al, 2009	Assessing the current Brazilian sugarcane industry and directing developments for maximum fossil fuel mitigation for the international petrochemical market	Brazil	Middle	Ethanol: sugarcane		Y		Edible	Food production	Food production	Sugarcane	In this study, sugarcane ethanol production in Brazil was found to be the least intrusive on food production compared to fossil fuel mitigation potential of other biofuel crops and biochemical production routes per cultivated land area.	Negative effect	National	Long term	Observed	Brehmer, B. & Sanders, J. Assessing the current Brazilian sugarcane industry and directing developments for maximum fossil fuel mitigation for the international petrochemical market. Biofuels Bioproducts & Biorefining-Biofpr 3, 347-360, doi:10.1002/bbb.145 (2009).
Kochaphum et al, 2013	Does biodiesel demand affect palm oil prices in Thailand?	Thailand	Middle	Biodiesel from palm oil	Y			Edible	Food prices	Food price	Palm oil	Promoting biodiesel blending rations at 3, 5, and 10% result in an increase in palm oil prices commonly used for cooking.	Negative effect	National	Short term	Predicted	Kochaphum, C., Gheewala, S. H. & Vinitnantharat, S. Does biodiesel demand affect palm oil prices in Thailand? Energy for Sustainable Development 17, 658-670, doi:https://doi.org/10.1016/j.esd.2013.07.005 (2013).
de Souza Ferreira et al, 2013	Food security, the labor market, and poverty in the Brazilian bio-economy	Brazil	Middle	Sugarcane ethanol		Y		Edible	Income, land use	Multiple food security parameters	Not specified	Average earnings and years of schooling were higher for sugarcane producers than for general agriculture in Brazil. Sugarcane expansion is expected in Southeast and Central-West Brazil where sugarcane is more capital intensive. Findings indicate that sugarcane expansion has a positive effect on income and a minor negative impact on food prices and deforestation.	Both negative and positive	National	Long term	Observed	de Souza Ferreira Filho, J. B. Food security, the labor market, and poverty in the Brazilian bio-economy. Agricultural Economics 44, 85-93, doi:10.1111/agec.12053 (2013).
Gauder et al, 2011	The impact of a growing bioethanol industry on food production in Brazil	Brazil	Middle	Biofuel production (sugarcane ethanol)		Y		Edible	land use change	Food production	Food production (not specified)	Current and future agricultural activity and future land resources were modeled. It was found that in that future more than 20 million ha of land will be available for use. It was also found that current constraints in agriculture for biofuel production have not been observed. Multiple scenarios were explored which found that biofuel and food production can coexist without using up unavailable la…	None - found no effect	National	Long term	Both	Gauder, M., Graeff-Hoenninger, S. & Claupein, W. The impact of a growing bioethanol industry on food production in Brazil. Applied Energy 88, 672-679, doi:10.1016/j.apenergy.2010.08.020 (2011).
Vavrova et al, 2014	Modeling of biomass potential from agricultural land for energy utilization using high resolution spatial data with regard to food security scenarios	Europe	Multiple	Miscanthus, Hybrid sorrel, Reed canary grass, Poplar and willow SRC, Hungarian brome, Cocksfoot, Tall oat grass from short rotation coppice			Y	Inedible	land use change	Food production	Sugar beet, corn, barley, wheat, rape, triticale, rye oat	A low-impact biofuel scenario with 30% ag land allocated for energy crops can maintain 100% food security in the Czech Republic	None - found no effect	National	Long term	Predicted	Vavrova, K., Knapek, J. & Weger, J. Modeling of biomass potential from agricultural land for energy utilization using high resolution spatial data with regard to food security scenarios. Renewable & Sustainable Energy Reviews 35, 436-444, doi:10.1016/j.rser.2014.04.008 (2014).
Sorda et al, 2011	The Response of the German Agricultural Sector to the Envisaged Biofuel Targets in Germany and Abroad: A CGE Simulation	Germany, European Union, Global	Multiple	biofuel				Both Edible and Inedible	Food prices	Multiple food security parameters	food crops	Results look at Germany specifically - - evolution of production and impact on prices confirm that biofuel policies will affect European farm sectors and that imports from other countries will be necessary to meet EU targets	Negative effect	National	Long term	Both	Sorda, G. & Banse, M. The Response of the German Agricultural Sector to the Envisaged Biofuel Targets in Germany and Abroad: A CGE Simulation. German Journal of Agricultural Economics 60, 243-258 (2011).
Mathews et al, 2011	A conceptual lignocellulosic 'feed plus fuel' biorefinery and its application to the linked biofuel and cattle raising industries in Brazil	Brazil	Middle	ethanol		Y		Edible	land use change	Food production	sugarcane	Scenario results show that indirect land use change effects of ethanol production can be minimized through intensifying sugarcane ethanol and co-producing feed, thus freeing up rangeland for feeding cattle.	Positive effect	National	Long term	Predicted	Mathews, J. A., Tan, H., Moore, M. J. B. & Bell, G. A conceptual lignocellulosic 'feed plus fuel' biorefinery and its application to the linked biofuel and cattle raising industries in Brazil. Energy Policy 39, 4932-4938, doi:10.1016/j.enpol.2011.06.022 (2011).
Serra, 2011	Volatility spillovers between food and energy markets: A semiparametric approach	Brazil	Middle	ethanol production		Y		Edible	Food price volatility	Food price	sugarcane-ethanol;	Hence, ethanol prices do not seem to induce an increase in food prices, for the markets and time period considered. This is consistent with large amounts of land being made available for sugarcane cultivation in Brazil. Consistently with these results, ethanol markets have a small capacity to induce volatility in sugar prices, thus reducing the likelihood of instability transmission from energy t…	None - found no effect	National	Long term	Observed	Serra, T. Volatility spillovers between food and energy markets: A semiparametric approach. Energy Economics 33, 1155 (2011).
Bryan et al, 2010	Biofuels agriculture: landscape-scale trade-offs between fuel, economics, carbon, energy, food, and fiber	Australia	High	Wheat, canola rotation	Y			Edible	Food production	Food production	Wheat, legume, sheep rotation	Grain, sheep meat, and wool fiber were significantly reduced with introduction of wheat and canola rotation	Negative effect	Regional	Long term	Observed	Bryan, B. A., King, D. & Wang, E. Biofuels agriculture: landscape-scale trade-offs between fuel, economics, carbon, energy, food, and fiber. Global Change Biology Bioenergy 2, 330-345, doi:10.1111/j.1757-1707.2010.01056.x (2010).
Lewandowski et al, 2006	The potential biomass for energy production in the Czech Republic	Czech Republic	High	Biomass from agricultural resides, forestry residues. And energy crops			Y	Inedible	land use change	Food production	Not specified	It was found that the Czech Republic current levels of agricultural intensity and development cannot support the production of energy crops. If the country can adopt agricultural intensity and technology seen in countries like the Netherlands or Germany, bioenergy capacity could be increased to 365 PH/a, where 80% is sourced from energy crops.	Negative effect	Regional	Long term	Both	Lewandowski, I. et al. The potential biomass for energy production in the Czech Republic. Biomass & Bioenergy 30, 405-421, doi:10.1016/j.biombioe.2005.11.020 (2006).
Seyffarth, 2016	The Impact of Rising Ethanol Production on the Brazilian Market for Basic Food Commodities: An Econometric Assessment	Brazil	Middle	Sugarcane ethanol		Y		Edible	Food prices	Food price	Rice, beans, soybeans, corn, and manioc acreage	Results indicate that ethanol expansion "exerts significant positive impacts on sugarcane; negative impacts on rice, beans and soybeans acreage but no statistically significant effect on the areas for corn and manioc".	Both negative and positive	National	Long term	Observed	Seyffarth, A. R. The impact of rising ethanol production on the Brazilian market for basic food commodities: An econometric assessment. Environmental and Resource Economics 64, 511-536. (2016)
Sparovek et al, 2009	Environmental, land-use and economic implications of Brazilian sugarcane expansion 1996-2006	Brazil	Middle	sugarcane		Y		Edible	land use change	Food production	pasture, farm land, forest	Survey results indicate concern about possible impacts on food security due to displacement of food crops	Negative effect	National	Long term	Observed	Sparovek, G., Barretto, A., Berndes, G., Martins, S. & Maule, R. Environmental, land-use and economic implications of Brazilian sugarcane expansion 1996-2006. Mitigation and Adaptation Strategies for Global Change 14, 285-298, doi:10.1007/s11027-008-9164-3 (2009).
Lautenbach et al, 2013	Optimization-based trade-off analysis of biodiesel crop production for managing an agricultural catchment	Germany	High	Rape seed	Y			Edible	water use	Food production	Not specified	Intermediate rapeseed production coupled with a reduction in food and fodder production achieves both energy and food security without impacting water quality and low flow.	None - found no effect	Regional	Long term	Observed	Lautenbach, S., Volk, M., Strauch, M., Whittaker, G. & Seppelt, R. Optimization-based trade-off analysis of biodiesel crop production for managing an agricultural catchment. Environmental Modelling & Software 48, 98-112, doi:10.1016/j.envsoft.2013.06.006 (2013).
Bonfante et al, 2017	Supporting local farming communities and crop production resilience to climate change through giant reed (Arundo donax L.) cultivation: An Italian case study	Italy	High	Giant Reed (Arundo donax L) short rotation coppice			Y	Inedible	farmer incomes	Food production	Maize	Giant reed growth on marginal land unsuitable for maize cultivation was estimated using SWAT, Potential farm income was estimated, and results showed woodchip production of giant reed boosts farm income, and has 50% lower estimated gross margin than maize grown on productive land.	Positive effect	Regional	Long term	Predicted	Bonfante, A. et al. Supporting local farming communities and crop production resilience to climate change through giant reed (Arundo donax L.) cultivation: An Italian case study. Science of the Total Environment 601–602, 603-613, doi:https://doi.org/10.1016/j.scitotenv.2017.05.214 (2017).
Hennecke et al, 2016	Optimizing the water, carbon, and land-use footprint of bioenergy production in Mexico - Six case studies and the nationwide implications	Mexico	Middle	Maize		Y		Edible	Food prices, water availability, GHG emissions	Food price	Not specified	Biofuel production using rain-fed agriculture does not negatively impact water availability, food prices, and GHG emission in Mexico. 3.4% of Mexican gas used could be met using this method.	None - found no effect	National	Short term	Observed	Hennecke, A. M. et al. Optimizing the water, carbon, and land-use footprint of bioenergy production in Mexico - Six case studies and the nationwide implications. Biofuels Bioproducts & Biorefining-Biofpr 10, 222-239, doi:10.1002/bbb.1629 (2016).
Solinas et al, 2015	Environmental consequences of the conversion from traditional to energy cropping systems in a Mediterranean area	Italy	High	Rapeseed, triticale, residual biomass	Y		Y	Both Edible and Inedible	land use change	Food production	Wheat, barley, maize, ryegrass, artichoke	Introducing rapeseed into cereal cropping systems, using maize for energy had slightly positive environmental benefits, and residual biomass use of artichoke had no significant negative impacts	Positive effect	Regional	Short term	Observed	Solinas, S. et al. Environmental consequences of the conversion from traditional to energy cropping systems in a Mediterranean area. European Journal of Agronomy 70, 124-135, doi:10.1016/j.eja.2015.07.008 (2015).
Wianwiwat et al, 2013	Is there a role for biofuels in promoting energy self sufficiency and security? A CGE analysis of biofuel policy in Thailand	Thailand	Middle	Molasses ethanol, cassava ethanol, and biodiesel from palm oil	Y	Y		Edible	Food prices	Food price	Not specified	Promoting bioenergy only caused a marginal increase in food prices.	Negative effect	National	Long term	Predicted	Wianwiwat, S. & Asafu-Adjaye, J. Is there a role for biofuels in promoting energy self sufficiency and security? A CGE analysis of biofuel policy in Thailand. Energy Policy 55, 543-555, doi:10.1016/j.enpol.2012.12.054 (2013).
Sanchez et al, 2017	Approach to the potential production of giant reed in surplus saline lands of Spain	Spain	High	biomass energy crops			Y	Inedible	bioenergy potential without harming food production	Food production	Giant reed, grass energy crop for lignocellulosic biomass production	According to the approach developed, the irrigated and saline agricultural area available and suitable for biomass production from giant reed amounted up to 34 412 ha. The agronomically attainable yield in these limiting conditions was estimated at 12.7 – 22.2 t dm ha_x0001_1 yr_x0001_1 and the potential production of lignocellulosic biomass, 597 338 t dm yr_x0001_1. The methodology followed in t…	None - found no effect	Regional	Short term	Both	Sanchez, J., Dolores Curt, M. & Fernandez, J. Approach to the potential production of giant reed in surplus saline lands of Spain. Global Change Biology Bioenergy 9, 105-118, doi:10.1111/gcbb.12329 (2017).
Lovett et al, 2009	Land Use Implications of Increased Biomass Production Identified by GIS-Based Suitability and Yield Mapping for Miscanthus in England	United Kingdom	High	Miscanthus			Y	Inedible	Food insecurity, food production	Multiple food security parameters	Miscanthus	If highest yielding land, also the best land for growing food, and unsuitable land were excluded, there wouldn't likely be negative impacts on food security as a result of expanding miscanthus production for bioenergy.	None - found no effect	Regional	Long term	Observed	Lovett, A. A. et al. Land Use Implications of Increased Biomass Production Identified by GIS-Based Suitability and Yield Mapping for Miscanthus in England [electronic resource]. Bioenergy Research 2, 17-28, doi:http://dx.doi.org/10.1007/s12155-008-9030-x (2009).
Koizumi, 2013	Biofuels and food security in China and Japan	China, Japan	Multiple	Maize, sugarcane, palm oil, cassava, corn, soybean oil	Y	Y		Edible	Price elasticity of feedstock supply	Food price	Not specified	Sugarcane and soybeans in Brazil were found to have high price elasticities. U.S. soybeans and corn were also found to be elastic to price changes. However, palm oil in Malaysia and Indonesia, and corn in China, were not very elastic.	Negative effect	National	Long term	Observed	Koizumi, T. Biofuel and food security in China and Japan. Renewable & Sustainable Energy Reviews 21, 102-109, doi:10.1016/j.rser.2012.12.047 (2013).
de Sa et al, 2012	Ethanol Production, Food and Forests	Global: a set of two regions with different land cover	Global - all SDI	sugarcane and maize		Y		Edible	land use change	Food production	Land competition	Direct land competition between biofuels and food crops increases deforestation and decreases food production, and causes a displacement of food across regions.	Negative effect	Regional	Not specified	Observed	de Sa, S. A., Palmer, C. & Engel, S. Ethanol Production, Food and Forests. Environmental & Resource Economics 51, 1-21, doi:10.1007/s10640-011-9516-4 (2012).
Lauven et al, 2013	Investigation of the Influence of Plant Capacity on the Economic and Ecological Performance of Cassava-based Bioethanol	Global: locations that include arid marginal land and the tropics globally	Global - all SDI	Cassava based bioethanol; Cassava grown on marginal lands or in tropical regions		Y		Edible	Potential food availability	Food availability	Not specified	Production of cassava to ethanol was calculated to have a return of investment of about 15% on marginal lands with a yield of at least 2 tons per ha, if 10%. The results show that cassava can be a profitable crop on marginal lands where it will not compete with food production.	None - found no effect	Regional	Not specified	Predicted	Lauven, L.-P. et al. Investigation of the Influence of Plant Capacity on the Economic and Ecological Performance of Cassava-based Bioethanol. 35, 595-600, doi:10.3303/cet1335099 (2013).
Albert et al, 2016	Assessing and Governing Ecosystem Services Trade-Offs in Agrarian Landscapes: The Case of Biogas	Germany	High	Ethanol: maize		Y		Edible	Food production	Food production	Maize	Two production scenarios were analyzed, and results indicated maize expansion (for biogas generation) has predominately negative impacts on ecosystem services: food production, biogas generation, and visual landscape.	Negative effect	Regional	Long term	Predicted	Albert, C., Hermes, J., Neuendorf, F., von Haaren, C. & Rode, M. Assessing and Governing Ecosystem Services Trade-Offs in Agrarian Landscapes: The Case of Biogas. Land 5, doi:10.3390/land5010001 (2016).
Emmann et al, 2012	Impact of biogas production on the regional land lease market - Empirical study of five rural districts in Lower Saxony with high density of biogas plants	Germany	High	Energy maize for biogas production		Y		Edible	Farmer income livestock production	Multiple food security parameters	Livestock production	Existence of biogas production facilities increased land use competitiveness. Farmers were more willing to purchase additional land for energy maize production. Biogas farmers perceived themselves as 'fitter for the future' and more successful after adopting energy maize. However, non biogas farmers felt the increased competition by way of higher land rents, and areas with high density of biogas …	Both negative and positive	Regional	Long term	Observed	Emmann, C. H. & Theuvsen, L. Impact of biogas production on the regional land lease market - Empirical study of five rural districts in Lower Saxony with high density of biogas plants. Berichte Uber Landwirtschaft 90, 84-112 (2012).
Gesch et al, 2013	Double-cropping with winter camelina in the northern Corn Belt to produce fuel and food	United States	High	Camelina	Y			Edible	Introduction of bioenergy rotation crops	Food production	Soybean, oilseed sunflower, forage millet	Double cropping with soybean and sunflower resulted in 82% and 72% of the monocropped yields. However, farmers could increase their profits by double cropping with a biofuel crop rather than producing food crops only.	Negative effect	Regional	Short term	Observed	Gesch, R. W. & Archer, D. W. Double-cropping with winter camelina in the northern Corn Belt to produce fuel and food [electronic resource]. Industrial Crops and Products 44, 718-725, doi:http://dx.doi.org/10.1016/j.indcrop.2012.05.023 (2013).
Randelli, 2009	An integrated analysis of production costs and net energy balance of biofuels	Italy	High	Liquid biofuels: bioethanol and biodiesel	Y	Y		Edible	Food prices, food production	Multiple food security parameters	Not specified	Considering net energy balance, ethanol and biodiesel are not efficient uses of agricultural crops and could lead to price increases or land use changes that negatively impact food security but they could be an intermediate bridge to more efficient fuels that are produced from waste.	Negative effect	Regional	Short term	Observed	Randelli, F. An integrated analysis of production costs and net energy balance of biofuels. Regional Environmental Change 9, 221-229, doi:10.1007/s10113-008-0055-7 (2009).
Balda et al 2017	A novel approach for analyzing the food-energy nexus through on-farm energy generation	Japan	High	Ethanol		Y		Edible	Food production, food security	Multiple food security parameters	Rice, wheat, maize	Using case study specific parameters, on-farm biofuel production was modeled for optimization of land and cost. Farm size must be large enough to be able to meet self-sufficiency of both food and energy production, however impact of biofuel production were largely positive, and did not inhibit food production.	Positive effect	Regional	Long term	Predicted	Balda, M. C., Furubayashi, T. & Nakata, T. A novel approach for analyzing the food-energy nexus through on-farm energy generation. Clean Technologies and Environmental Policy 19, 1003-1019, doi:10.1007/s10098-016-1295-8 (2017).
Zhu et al, 2015	Cassava stems: a new resource to increase food and fuel production	China	High-middle	Cassava stems			Y	Inedible	Crop yields	Food production	Cassava root	15% of starch dry mass can be extracted from cassava, which could potentially result in an 87% increase in global cassava starch production, available for use in biofuel production. Replacement of cassava root biofuel production for cassava stem biofuel production can reduce land use expansion and feed an additional 30 million people per day.	Positive effect	Regional	Long term	Observed	Zhu, W. et al. Cassava stems: a new resource to increase food and fuel production. Global Change Biology Bioenergy 7, 72-83, doi:10.1111/gcbb.12112 (2015).
Mintz-Habib, 2013	Malaysian biofuels industry experience: A socio-political analysis of the commercial environment	Malaysia	High-middle	Biodiesel	Y			Inedible	Food insecurity, food production	Multiple food security parameters	Jatropha	Farmers who switched to jatropha from oil palm may suffer from negative income effects, household food security reduction, and biodiversity loss from peatland destruction.	Negative effect	Regional	Long term	Observed	Mintz-Habib, N. Malaysian biofuels industry experience: A socio-political analysis of the commercial environment. Energy Policy 56, 88-100, doi:10.1016/j.enpol.2012.08.069 (2013).
Negash et al, 2013	Biofuels and food security: Micro-evidence from Ethiopia	Ethiopia	Low	Biodiesel	Y			Inedible	Food security, food production	Multiple food security parameters	Castor bean	Survey participants who grew castor beans had a quarter more food intake and a quarter fewer hunger months than those who didn't grow castor beans.	Positive effect	Regional	Short term	Observed	Negash, M. & Swinnen, J. F. M. Biofuels and food security: Micro-evidence from Ethiopia. Energy Policy 61, 963-976, doi:10.1016/j.enpol.2013.06.031 (2013).
Riera et al, 2016	Household level spillover effects from biofuels: Evidence from castor in Ethiopia	Ethiopia	Low	Biodiesel	Y			Inedible	Food security, food production	Multiple food security parameters	Castor bean	Farmers who intercropped castor bean grown for biofuel production with food crops saw between 35% and 52% higher productivity.	Positive effect	Regional	Short term	Observed	Riera, O. & Swinnen, J. Household level spillover effects from biofuels: Evidence from castor in Ethiopia. Food Policy 59, 55-65, doi:10.1016/j.foodpol.2015.12.011 (2016).
Romijn et al, 2014	Economic and Social Sustainability Performance of Jatropha Projects: Results from Field Surveys in Mozambique, Tanzania and Mali	Mali, Mozambique, Tanzania	Low	Biodiesel	Y			Inedible	Food security, food production, land competition	Multiple food security parameters	Jatropha	Although the business model for plantations didn't pan out as expected, no real impacts on food security were detected following comprehensive field surveys. Other than as hedges, jatropha didn't have many benefits for smallholder farmers.	None - found no effect	Regional	Short term	Observed	Romijn, H., Heijnen, S., Colthoff, J. R., de Jong, B. & van Eijck, J. Economic and Social Sustainability Performance of Jatropha Projects: Results from Field Surveys in Mozambique, Tanzania and Mali. Sustainability 6, 6203-6235, doi:10.3390/su6096203 (2014).
Habib-Mintz, 2010	Biofuel investment in Tanzania: Omissions in implementation	Tanzania	Low	Jatropha based biofuels	Y			Inedible	Food insecurity	Food availability	Not specified	Biofuel industrialization in Tanzania could exacerbate poverty and food insecurity if it continues to be unregulated.	Negative effect	Regional	Short term	Observed	Habib-Mintz, N. Biofuel investment in Tanzania: Omissions in implementation. Energy Policy 38, 3985-3997, doi:10.1016/j.enpol.2010.03.023 (2010).
Baker et al, 2009	Evaluating the potential use of winter cover crops in corn-soybean systems for sustainable co-production of food and fuel	United States	High	Ethanol and biodiesel: corn and soy	Y	Y		Edible	Introduction of bioenergy rotation crops	Food production	Winter rye rotation with corn and soy	Production of both food and biomass from corn/winter rye/soybean systems requires irrigation and/or additional N fertilizer, thus creating potential environmental concerns. However, there is no effect on food security.	None - found no effect	Regional	Short term	Predicted	Baker, J. M. & Griffis, T. J. Evaluating the potential use of winter cover crops in corn-soybean systems for sustainable co-production of food and fuel [electronic resource]. Agricultural and Forest Meteorology 149, 2120-2132, doi:http://dx.doi.org/10.1016/j.agrformet.2009.05.017 http://hdl.handle.net/10113/36841 (2009).
Bastianin, 2014	Causality and predictability in distribution: The ethanol–food price relation revisited	United States	High	Ethanol		Y		Edible	Food prices	Food price	Field crops (corn, soy, wheat), cattle	Using ethanol returns to forecast distributions of returns on cattle and field crops were not suitable. Results show that ethanol returns distribution can be predicted using field crops returns. Additionally, there lacks evidence that ethanol can be used to forecast any region of the field crops or cattle returns distributions.	None - found no effect	Regional	Long term	Observed	Bastianin, A., Galeotti, M. & Manera, M. Causality and predictability in distribution: The ethanol–food price relation revisited. Energy Economics 42, 152-160, doi:https://doi.org/10.1016/j.eneco.2013.12.014 (2014).
Aha et al, 2017	Biofuels and the hazards of land grabbing: Tenure (in)security and indigenous farmers' investment decisions in Ghana	Ghana	Low-middle	Jatropha	Y			Inedible	Food production, food security	Multiple food security parameters	Not specified	There has been decreased local farm investment and increasing displacement of indigenous farmers as a result of large-scale land acquisition for Jatropha plantations.	Negative effect	Regional	Long term	Observed	Aha, B. & Ayitey, J. Z. Biofuels and the hazards of land grabbing: Tenure (in)security and indigenous farmers' investment decisions in Ghana. Land Use Policy 60, 48-59, doi:10.1016/j.landusepol.2016.10.012 (2017).
Axelsson et al, 2012	Jatropha cultivation in southern India: assessing farmers' experiences	India	Low-middle	Jatropha	Y			Inedible	farmer perceptions	Food production	Not specified	Survey results showed Jatropha cultivation implementation among smallholders was largely abandoned due to lack of infrastructure, support, subsidies. Land use change from jatropha cultivation was from former cropland.	Negative effect	Regional	Long term	Observed	Axelsson, L. et al. Jatropha cultivation in southern India: assessing farmers' experiences. Biofuels Bioproducts & Biorefining-Biofpr 6, 246-256, doi:10.1002/bbb.1324 (2012).
Kim et al, 2015	Assessing the potential for food and energy self-sufficiency on the island of Kauai, Hawaii	United States	High	Ethanol (not specified)		Y		Edible	land use change	Food production	Not specified	Food and energy self sufficiency can only be met if lower quality agricultural lands are utilized. It is possible to meet all food requirements, but producing enough energy will require additional lands.	Negative effect	Regional	Long term	Predicted	Kim, K., Burnett, K. & Ghimire, J. Assessing the potential for food and energy self-sufficiency on the island of Kauai, Hawaii. Food Policy 54, 44-51, doi:10.1016/j.foodpol.2015.04.009 (2015).
Qiu et al, 2008	Policy Options for China's Bio-ethanol Development and the Implications for Its Agricultural Economy	China	High-middle	second-gen		Y		Edible	food prices, farmer incomes	Multiple food security parameters	land-use change	Modeling scenarios (4 total; maize, sugarcane, tuber, and mix of three) were analyzed. Bio-ethanol creates price increases for animal feed and lowers farmer incomes with livestock production. Large price increases in maize and sugar are a high possibility. Bio-fuel production does have potential to increase farming incomes.	Both negative and positive	Regional	Long term	Predicted	Qiu, H., Huang, J., Keyzer, M. & van Veen, W. Policy Options for China's Bio-ethanol Development and the Implications for Its Agricultural Economy. China & World Economy 16, 112-124, doi:10.1111/j.1749-124X.2008.00141.x (2008).
Hought et al, 2012	Biofuels, land use change and smallholder livelihoods: A case study from Banteay Chhmar, Cambodia	Cambodia	Low-middle	Cassava		Y		Edible	Food security, deforestation	Multiple food security parameters	Not specified	Agricultural expansion of cassava for biofuel production is contributing to deforestation in the region, reducing wild food sources. Also, exposure to the volatile cassava market was found to impact household income, debt, and food security.	Negative effect	Regional	Long term	Observed	Hought, J., Birch-Thomsen, T., Petersen, J., de Neergaard, A. & Oelofse, M. Biofuels, land use change and smallholder livelihoods: A case study from Banteay Chhmar, Cambodia. Applied Geography 34, 525-532, doi:10.1016/j.apgeog.2012.02.007 (2012).
Ceccon, 2008	Production of bioenergy on small farms: a two-year agroforestry experiment using Eucalyptus urophylla intercropped with rice and beans in Minas Gerais, Brazil	Brazil	Middle	Eucalyptus	Y			Inedible	Introduction of bioenergy rotation crops	Food production	Eucalyptus intercropping with rice and beans	Intercropping systems with the biofuel crop E. urophylla and beans and rice resulted in greater forest biomass compared to monocultural systems. "Agroforestry systems using Eucalyptus for biomass production are important alternatives for small farms in the southeast of Brazil because they integrate timber and food production while reducing the environmental impact of large plantations."	Positive effect	Regional	Short term	Observed	Ceccon, E. Production of bioenergy on small farms: a two-year agroforestry experiment using Eucalyptus urophylla intercropped with rice and beans in Minas Gerais, Brazil. New Forests 35, 285-298, doi:10.1007/s11056-007-9077-0 (2008).
Arruda et al, 2017	Where is sugarcane cropping expanding in the Brazilian cerrado, and why? A case study	Brazil	Middle	Sugarcane ethanol		Y		Edible	land use change	Food production	Soy, maize, and dairy cattle production	Within the study area, land use change due to sugarcane production was undisputed. "From 30,408 ha under sugarcane surveyed, 45.7% had used to be pastures, 31% had previously been pastures rotated with soybean and maize, and 23.3% had been cropped exclusively with soybean or maize." However, profitability was higher for sugarcane than beef or soy. Sugarcane was not found to put smallholders out o…	Negative effect	Regional	Long term	Observed	Arruda, M. R. D. E., Giller, K. E. & Slingerland, M. Where is sugarcane cropping expanding in the Brazilian cerrado, and why? A case study. Anais da Academia Brasileira de Ciencias, 0-0, doi:10.1590/0001-3765201720150260 (2017).
Egeskog et al, 2011	Integrating bioenergy and food production-A case study of combined ethanol and dairy production in Pontal, Brazil	Brazil	Middle	Sugarcane		Y		Edible	Farmer livelihood	Food availability	Dairy production	Farmers who switched from dairy production to sugarcane experienced economic stagnation. However. Farmers who integrated sugarcane production into existing dairy production, and used sugarcane residues for cattle feed eventually increased income ten-fold. Integrated systems had a positive effect on famer livelihood and dairy output.	Positive effect	Regional	Short term	Observed	Egeskog, A., Berndes, G., Freitas, F., Gustafsson, S. & Sparovek, G. Integrating bioenergy and food production-A case study of combined ethanol and dairy production in Pontal, Brazil. Energy for Sustainable Development 15, 8-16, doi:10.1016/j.esd.2011.01.005 (2011).
Skutsch et al, 2011	Jatropha in Mexico: Environmental and Social Impacts of an Incipient Biofuel Program	Mexico	Middle	Jatropha	Y			Inedible	Food availability	Food availability	Maize	Small-scale jatropha production did not result in lower food availability as farmers can still produce enough maize for sustenance while benefiting from the more profitable jatropha cash crop.	None - found no effect	Regional	Short term	Observed	Skutsch, M. et al. Jatropha in Mexico: Environmental and Social Impacts of an Incipient Biofuel Program. Ecology and Society 16, doi:10.5751/es-04448-160411 (2011).
Acosta et al, 2013	How sustainable is bioenergy production in the Philippines? A conjoint analysis of knowledge and opinions of people with different typologies	Phillipines	Middle	Jatropha	Y			Inedible	Food security, land competition	Multiple food security parameters	Various: maize, cassava, potato, soybean, palm, coconut, jatropha, grasses, sorghum, wheat, sugar, trees, rye, other	There was a general consensus that respondents viewed bioenergy as affecting food security.	Negative effect	Regional	Long term	Observed	Acosta, L. A. et al. How sustainable is bioenergy production in the Philippines? A conjoint analysis of knowledge and opinions of people with different typologies. Applied Energy 102, 241-253, doi:10.1016/j.apenergy.2012.09.063 (2013).
Smeets et al, 2008	The sustainability of Brazilian ethanol - An assessment of the possibilities of certified production	Brazil	Middle	ethanol from sugarcane		Y		Edible	land use change	Food production	food crops	Land competition may be a bottleneck but economic benefits may compensate for negative impacts -- insufficient data to determine net impact	Both negative and positive	Regional	Long term	Predicted	Smeets, E. et al. The sustainability of Brazilian ethanol - An assessment of the possibilities of certified production. Biomass & Bioenergy 32, 781-813, doi:10.1016/j.biombioe.2008.01.005 (2008).
Nuwamanya et al, 2012	Bio-Ethanol Production from Non-Food Parts of Cassava (Manihot esculenta Crantz)	Uganda, Sub-Saharan Africa	Multiple	Bio-Ethanol: non-edible parts of cassava plant			Y	Inedible	Potential food availability	Food availability	Cassava	Using the non-food parts of cassava can produce ethanol without impacting food security.	None - found no effect	Regional	Short term	Observed	Nuwamanya, E., Baguma, Y., Kawuki, R. S. & Chiwona-Karltun, L. Bio-Ethanol Production from Non-Food Parts of Cassava (Manihot esculenta Crantz) [electronic resource]. Ambio a journal of the human environment 41, 262-270, doi:http://dx.doi.org/10.1007/s13280-011-0183-z (2012).
Nasterlack et al, 2014	Are biofuel concerns globally relevant? Prospects for a proposed pioneer bioethanol project in South Africa	South Africa	Middle	ethanol		Y		Edible	Food insecurity	Food availability	sugarbeet	Regarding food security, this article assessed perception of the Cradock biofuel project on food security through stakeholder interviews. Results indicated that the biofuel project either had no impact on food supply, and was perceived to increase food security through economic impacts in the community.	Positive effect	Regional	Short term	Observed	Nasterlack, T., von Blottnitz, H. & Wynberg, R. Are biofuel concerns globally relevant? Prospects for a proposed pioneer bioethanol project in South Africa. Energy for Sustainable Development 23, 1-14, doi:10.1016/j.esd.2014.06.005 (2014).
